# Supplementary material for: Energy expenses on prey processing are comparable, but paid at a higher metabolic scope and for a longer time in ambush vs active predators: a multispecies study on snakes
Source: Oecologia. 2021 Aug 14;197(1):61–70. doi: 10.1007/s00442-021-05014-6 (PMC8445871; doi:10.1007/s00442-021-05014-6)
Supplement: Supplementary file 1 — Supplementary file1 (XLSX 46 KB) [file 442_2021_5014_MOESM1_ESM.xlsx]

## Sheet: Scope
Species	Body mass [g]	Body mass_mean	Temperature [C]	Temperature_mean	Meal size [%]	Meal size_mean	SDA scope	Scope_mean	Meal type	Scope_Reference	Foraging mode	Foraging mode_reference
Acanthophis praelognus	448		30		11.4		5.3		Mammal	Secor, S. M. (2009). Specific dynamic action: a review of the postprandial metabolic response. Journal of Comparative Physiology B, 179(1), 1-56.	0	Bedford, G.S., 1996. Metabolic physiology, digestive efficiency and energetics of some Australian pythons. M.Sc. Thesis, Northern Territory University, Darwin
Acanthophis praelognus	105.5		27		23.75		4.44		Mammal	Bedford, G.S., 1996. Metabolic physiology, digestive efficiency and energetics of some Australian pythons. M.Sc. Thesis, Northern Territory University, Darwin	0	Bedford, G.S., 1996. Metabolic physiology, digestive efficiency and energetics of some Australian pythons. M.Sc. Thesis, Northern Territory University, Darwin
Acanthophis praelognus	105.5		30		23.75		3.42		Mammal	Bedford, G.S., 1996. Metabolic physiology, digestive efficiency and energetics of some Australian pythons. M.Sc. Thesis, Northern Territory University, Darwin	0	Bedford, G.S., 1996. Metabolic physiology, digestive efficiency and energetics of some Australian pythons. M.Sc. Thesis, Northern Territory University, Darwin
Acanthophis praelognus	105.5	191.125	33	30	23.75	20.6625	3.86	4.255	Mammal	Bedford, G.S., 1996. Metabolic physiology, digestive efficiency and energetics of some Australian pythons. M.Sc. Thesis, Northern Territory University, Darwin	0	Bedford, G.S., 1996. Metabolic physiology, digestive efficiency and energetics of some Australian pythons. M.Sc. Thesis, Northern Territory University, Darwin
Acrantophis dumerili	206	206	30	30	25.1	25.1	7.6	7.6	Mammal	Secor, S. M. (2009). Specific dynamic action: a review of the postprandial metabolic response. Journal of Comparative Physiology B, 179(1), 1-56.	0	Ott, B. D., & Secor, S. M. (2007). Adaptive regulation of digestive performance in the genus Python. Journal of Experimental Biology, 210(2), 340-356.
Acrochordus arafurae	1047.7	1047.7	30	30	23.75	23.75	2.91	2.91	Mammal	Bedford, G.S., 1996. Metabolic physiology, digestive efficiency and energetics of some Australian pythons. M.Sc. Thesis, Northern Territory University, Darwin	1	Lourdais, O., Gartner, G. E., & Brischoux, F. (2014). Ambush or active life: foraging mode influences haematocrit levels in snakes. Biological Journal of the Linnean Society, 111(3), 636-645.
Agkistrodon contortrix	240		25		20		5.76		Mammal	Spencer, M. M., Pierson, M. T., & Gienger, C. M. (2020). Comparative energetics and thermal responses to feeding in allied Agkistrodon snakes with contrasting diet and habitat use. Journal of Comparative Physiology B, 190(3), 329-339.	0	Spencer, M. M., Pierson, M. T., & Gienger, C. M. (2020). Comparative energetics and thermal responses to feeding in allied Agkistrodon snakes with contrasting diet and habitat use. Journal of Comparative Physiology B, 190(3), 329-339.
Agkistrodon contortrix	220	230	30	27.5	20	20	7.02	6.39	Mammal	Spencer, M. M., Pierson, M. T., & Gienger, C. M. (2020). Comparative energetics and thermal responses to feeding in allied Agkistrodon snakes with contrasting diet and habitat use. Journal of Comparative Physiology B, 190(3), 329-339.	0	Spencer, M. M., Pierson, M. T., & Gienger, C. M. (2020). Comparative energetics and thermal responses to feeding in allied Agkistrodon snakes with contrasting diet and habitat use. Journal of Comparative Physiology B, 190(3), 329-339.
Agkistrodon piscivorus	139		25		23.4		5.7		Fish	Secor, S. M. (2009). Specific dynamic action: a review of the postprandial metabolic response. Journal of Comparative Physiology B, 179(1), 1-56.	0	Spencer, M. M., Pierson, M. T., & Gienger, C. M. (2020). Comparative energetics and thermal responses to feeding in allied Agkistrodon snakes with contrasting diet and habitat use. Journal of Comparative Physiology B, 190(3), 329-339.
Agkistrodon piscivorus	300		25		20		6.55		Mammal	Spencer, M. M., Pierson, M. T., & Gienger, C. M. (2020). Comparative energetics and thermal responses to feeding in allied Agkistrodon snakes with contrasting diet and habitat use. Journal of Comparative Physiology B, 190(3), 329-339.	0	Spencer, M. M., Pierson, M. T., & Gienger, C. M. (2020). Comparative energetics and thermal responses to feeding in allied Agkistrodon snakes with contrasting diet and habitat use. Journal of Comparative Physiology B, 190(3), 329-339.
Agkistrodon piscivorus	270	236.333	30	26.6667	20	21.1333	7.85	6.7	Mammal	Spencer, M. M., Pierson, M. T., & Gienger, C. M. (2020). Comparative energetics and thermal responses to feeding in allied Agkistrodon snakes with contrasting diet and habitat use. Journal of Comparative Physiology B, 190(3), 329-339.	0	Spencer, M. M., Pierson, M. T., & Gienger, C. M. (2020). Comparative energetics and thermal responses to feeding in allied Agkistrodon snakes with contrasting diet and habitat use. Journal of Comparative Physiology B, 190(3), 329-339.
Aspidites melanocephalus	1027.5		24		23.75		6.52		Mammal	Bedford, G.S., 1996. Metabolic physiology, digestive efficiency and energetics of some Australian pythons. M.Sc. Thesis, Northern Territory University, Darwin	1	Bedford, G.S., 1996. Metabolic physiology, digestive efficiency and energetics of some Australian pythons. M.Sc. Thesis, Northern Territory University, Darwin
Aspidites melanocephalus	1027.5		27		23.75		6.91		Mammal	Bedford, G.S., 1996. Metabolic physiology, digestive efficiency and energetics of some Australian pythons. M.Sc. Thesis, Northern Territory University, Darwin	1	Bedford, G.S., 1996. Metabolic physiology, digestive efficiency and energetics of some Australian pythons. M.Sc. Thesis, Northern Territory University, Darwin
Aspidites melanocephalus	1027.5	1027.5	33	28	23.75	23.75	4.27	5.9	Mammal	Bedford, G.S., 1996. Metabolic physiology, digestive efficiency and energetics of some Australian pythons. M.Sc. Thesis, Northern Territory University, Darwin	1	Bedford, G.S., 1996. Metabolic physiology, digestive efficiency and energetics of some Australian pythons. M.Sc. Thesis, Northern Territory University, Darwin
Boa constrictor	69.8		30		25		7.83		Mammal	Secor, S. M. (2009). Specific dynamic action: a review of the postprandial metabolic response. Journal of Comparative Physiology B, 179(1), 1-56.	0	Secor, S. M., & Diamond, J. M. (2000). Evolution of regulatory responses to feeding in snakes. Physiological and Biochemical Zoology, 73(2), 123-141.
Boa constrictor	137		30		20		3.96		Mammal	Secor, S. M. (2009). Specific dynamic action: a review of the postprandial metabolic response. Journal of Comparative Physiology B, 179(1), 1-56.	0	Secor, S. M., & Diamond, J. M. (2000). Evolution of regulatory responses to feeding in snakes. Physiological and Biochemical Zoology, 73(2), 123-141.
Boa constrictor	170		30		30		3.77		Mammal	Secor, S. M. (2009). Specific dynamic action: a review of the postprandial metabolic response. Journal of Comparative Physiology B, 179(1), 1-56.	0	Secor, S. M., & Diamond, J. M. (2000). Evolution of regulatory responses to feeding in snakes. Physiological and Biochemical Zoology, 73(2), 123-141.
Boa constrictor	346		30		25.1		18.5		Mammal	Secor, S. M. (2009). Specific dynamic action: a review of the postprandial metabolic response. Journal of Comparative Physiology B, 179(1), 1-56.	0	Secor, S. M., & Diamond, J. M. (2000). Evolution of regulatory responses to feeding in snakes. Physiological and Biochemical Zoology, 73(2), 123-141.
Boa constrictor	6303	1405.16	31.3	30.26	7.4	21.5	3.56	7.524	Mammal	Secor, S. M. (2009). Specific dynamic action: a review of the postprandial metabolic response. Journal of Comparative Physiology B, 179(1), 1-56.	0	Secor, S. M., & Diamond, J. M. (2000). Evolution of regulatory responses to feeding in snakes. Physiological and Biochemical Zoology, 73(2), 123-141.
Bothrops alternatus	110.6		20		30		5.8		Mammal	Gavira, R. S. B., & Andrade, D. V. (2013). Temperature and thermal regime effects on the specific dynamic action of Bothrops alternatus (Serpentes, Viperidae). Amphibia-Reptilia, 34(4), 483-491.	0	Stuginski, D. R., Navas, C. A., de Barros, F. C., Camacho, A., Bicudo, J. E. P. W., Grego, K. F., & De Carvalho, J. E. (2018). Phylogenetic analysis of standard metabolic rate of snakes: a new proposal for the understanding of interspecific variation in feeding behavior. Journal of Comparative Physiology B, 188(2), 315-323.
Bothrops alternatus	101.2		25		30		6.6		Mammal	Gavira, R. S. B., & Andrade, D. V. (2013). Temperature and thermal regime effects on the specific dynamic action of Bothrops alternatus (Serpentes, Viperidae). Amphibia-Reptilia, 34(4), 483-491.	0	Stuginski, D. R., Navas, C. A., de Barros, F. C., Camacho, A., Bicudo, J. E. P. W., Grego, K. F., & De Carvalho, J. E. (2018). Phylogenetic analysis of standard metabolic rate of snakes: a new proposal for the understanding of interspecific variation in feeding behavior. Journal of Comparative Physiology B, 188(2), 315-323.
Bothrops alternatus	94.8		30		30		6.2		Mammal	Gavira, R. S. B., & Andrade, D. V. (2013). Temperature and thermal regime effects on the specific dynamic action of Bothrops alternatus (Serpentes, Viperidae). Amphibia-Reptilia, 34(4), 483-491.	0	Stuginski, D. R., Navas, C. A., de Barros, F. C., Camacho, A., Bicudo, J. E. P. W., Grego, K. F., & De Carvalho, J. E. (2018). Phylogenetic analysis of standard metabolic rate of snakes: a new proposal for the understanding of interspecific variation in feeding behavior. Journal of Comparative Physiology B, 188(2), 315-323.
Bothrops alternatus	153.5		30		5		2.8		Mammal	Gavira, R. S., & Andrade, D. V. (2013). Meal size effects on the postprandial metabolic response of Bothrops alternatus (Serpentes: Viperidae). Zoologia (Curitiba), 30(3), 291-295.	0	Stuginski, D. R., Navas, C. A., de Barros, F. C., Camacho, A., Bicudo, J. E. P. W., Grego, K. F., & De Carvalho, J. E. (2018). Phylogenetic analysis of standard metabolic rate of snakes: a new proposal for the understanding of interspecific variation in feeding behavior. Journal of Comparative Physiology B, 188(2), 315-323.
Bothrops alternatus	151.18		30		10		4.56		Mammal	Gavira, R. S., & Andrade, D. V. (2013). Meal size effects on the postprandial metabolic response of Bothrops alternatus (Serpentes: Viperidae). Zoologia (Curitiba), 30(3), 291-295.	0	Stuginski, D. R., Navas, C. A., de Barros, F. C., Camacho, A., Bicudo, J. E. P. W., Grego, K. F., & De Carvalho, J. E. (2018). Phylogenetic analysis of standard metabolic rate of snakes: a new proposal for the understanding of interspecific variation in feeding behavior. Journal of Comparative Physiology B, 188(2), 315-323.
Bothrops alternatus	153.39		30		20		6.25		Mammal	Gavira, R. S., & Andrade, D. V. (2013). Meal size effects on the postprandial metabolic response of Bothrops alternatus (Serpentes: Viperidae). Zoologia (Curitiba), 30(3), 291-295.	0	Stuginski, D. R., Navas, C. A., de Barros, F. C., Camacho, A., Bicudo, J. E. P. W., Grego, K. F., & De Carvalho, J. E. (2018). Phylogenetic analysis of standard metabolic rate of snakes: a new proposal for the understanding of interspecific variation in feeding behavior. Journal of Comparative Physiology B, 188(2), 315-323.
Bothrops alternatus	155.25		30		40		7.78		Mammal	Gavira, R. S., & Andrade, D. V. (2013). Meal size effects on the postprandial metabolic response of Bothrops alternatus (Serpentes: Viperidae). Zoologia (Curitiba), 30(3), 291-295.	0	Stuginski, D. R., Navas, C. A., de Barros, F. C., Camacho, A., Bicudo, J. E. P. W., Grego, K. F., & De Carvalho, J. E. (2018). Phylogenetic analysis of standard metabolic rate of snakes: a new proposal for the understanding of interspecific variation in feeding behavior. Journal of Comparative Physiology B, 188(2), 315-323.
Bothrops alternatus	239		25		15		7.99		Mammal	Stuginski, D. R., Navas, C. A., de Barros, F. C., Grego, K. F., Martins, M., & de Carvalho, J. E. (2018). The role of feeding specialization on post-prandial metabolic rate in snakes of the genus Bothrops. Zoological science, 35(4), 373-381.	0	Stuginski, D. R., Navas, C. A., de Barros, F. C., Camacho, A., Bicudo, J. E. P. W., Grego, K. F., & De Carvalho, J. E. (2018). Phylogenetic analysis of standard metabolic rate of snakes: a new proposal for the understanding of interspecific variation in feeding behavior. Journal of Comparative Physiology B, 188(2), 315-323.
Bothrops alternatus	18.49	130.823	25	27.2222	20	22.2222	3	5.66444	Mammal	Stuginski, D. R., Navas, C. A., de Barros, F. C., Grego, K. F., Martins, M., & de Carvalho, J. E. (2018). The role of feeding specialization on post-prandial metabolic rate in snakes of the genus Bothrops. Zoological science, 35(4), 373-381.	0	Stuginski, D. R., Navas, C. A., de Barros, F. C., Camacho, A., Bicudo, J. E. P. W., Grego, K. F., & De Carvalho, J. E. (2018). Phylogenetic analysis of standard metabolic rate of snakes: a new proposal for the understanding of interspecific variation in feeding behavior. Journal of Comparative Physiology B, 188(2), 315-323.
Bothrops atrox	449		25		15		6.28		Mammal	Stuginski, D. R., Navas, C. A., de Barros, F. C., Grego, K. F., Martins, M., & de Carvalho, J. E. (2018). The role of feeding specialization on post-prandial metabolic rate in snakes of the genus Bothrops. Zoological science, 35(4), 373-381.	0	Stuginski, D. R., Navas, C. A., de Barros, F. C., Camacho, A., Bicudo, J. E. P. W., Grego, K. F., & De Carvalho, J. E. (2018). Phylogenetic analysis of standard metabolic rate of snakes: a new proposal for the understanding of interspecific variation in feeding behavior. Journal of Comparative Physiology B, 188(2), 315-323.
Bothrops atrox	15.09	232.045	25	25	20	17.5	6.61	6.445	Mammal	Stuginski, D. R., Navas, C. A., de Barros, F. C., Grego, K. F., Martins, M., & de Carvalho, J. E. (2018). The role of feeding specialization on post-prandial metabolic rate in snakes of the genus Bothrops. Zoological science, 35(4), 373-381.	0	Stuginski, D. R., Navas, C. A., de Barros, F. C., Camacho, A., Bicudo, J. E. P. W., Grego, K. F., & De Carvalho, J. E. (2018). Phylogenetic analysis of standard metabolic rate of snakes: a new proposal for the understanding of interspecific variation in feeding behavior. Journal of Comparative Physiology B, 188(2), 315-323.
Bothrops erythromelas	152.31		25		15		8.28		Mammal	Stuginski, D. R., Navas, C. A., de Barros, F. C., Grego, K. F., Martins, M., & de Carvalho, J. E. (2018). The role of feeding specialization on post-prandial metabolic rate in snakes of the genus Bothrops. Zoological science, 35(4), 373-381.	0	Stuginski, D. R., Navas, C. A., de Barros, F. C., Camacho, A., Bicudo, J. E. P. W., Grego, K. F., & De Carvalho, J. E. (2018). Phylogenetic analysis of standard metabolic rate of snakes: a new proposal for the understanding of interspecific variation in feeding behavior. Journal of Comparative Physiology B, 188(2), 315-323.
Bothrops erythromelas	9.32	80.815	25	25	20	17.5	4.72	6.5	Mammal	Stuginski, D. R., Navas, C. A., de Barros, F. C., Grego, K. F., Martins, M., & de Carvalho, J. E. (2018). The role of feeding specialization on post-prandial metabolic rate in snakes of the genus Bothrops. Zoological science, 35(4), 373-381.	0	Stuginski, D. R., Navas, C. A., de Barros, F. C., Camacho, A., Bicudo, J. E. P. W., Grego, K. F., & De Carvalho, J. E. (2018). Phylogenetic analysis of standard metabolic rate of snakes: a new proposal for the understanding of interspecific variation in feeding behavior. Journal of Comparative Physiology B, 188(2), 315-323.
Bothrops jararaca	222.6		25		15		8.39		Mammal	Stuginski, D. R., Navas, C. A., de Barros, F. C., Grego, K. F., Martins, M., & de Carvalho, J. E. (2018). The role of feeding specialization on post-prandial metabolic rate in snakes of the genus Bothrops. Zoological science, 35(4), 373-381.	0	Stuginski, D. R., Navas, C. A., de Barros, F. C., Camacho, A., Bicudo, J. E. P. W., Grego, K. F., & De Carvalho, J. E. (2018). Phylogenetic analysis of standard metabolic rate of snakes: a new proposal for the understanding of interspecific variation in feeding behavior. Journal of Comparative Physiology B, 188(2), 315-323.
Bothrops jararaca	15.09	118.845	25	25	20	17.5	2.76	5.575	Mammal	Stuginski, D. R., Navas, C. A., de Barros, F. C., Grego, K. F., Martins, M., & de Carvalho, J. E. (2018). The role of feeding specialization on post-prandial metabolic rate in snakes of the genus Bothrops. Zoological science, 35(4), 373-381.	0	Stuginski, D. R., Navas, C. A., de Barros, F. C., Camacho, A., Bicudo, J. E. P. W., Grego, K. F., & De Carvalho, J. E. (2018). Phylogenetic analysis of standard metabolic rate of snakes: a new proposal for the understanding of interspecific variation in feeding behavior. Journal of Comparative Physiology B, 188(2), 315-323.
Bothrops jararacussu	204.17		25		15		6.5		Mammal	Stuginski, D. R., Navas, C. A., de Barros, F. C., Grego, K. F., Martins, M., & de Carvalho, J. E. (2018). The role of feeding specialization on post-prandial metabolic rate in snakes of the genus Bothrops. Zoological science, 35(4), 373-381.	0	Stuginski, D. R., Navas, C. A., de Barros, F. C., Camacho, A., Bicudo, J. E. P. W., Grego, K. F., & De Carvalho, J. E. (2018). Phylogenetic analysis of standard metabolic rate of snakes: a new proposal for the understanding of interspecific variation in feeding behavior. Journal of Comparative Physiology B, 188(2), 315-323.
Bothrops jararacussu	13.27	108.72	25	25	20	17.5	4.64	5.57	Mammal	Stuginski, D. R., Navas, C. A., de Barros, F. C., Grego, K. F., Martins, M., & de Carvalho, J. E. (2018). The role of feeding specialization on post-prandial metabolic rate in snakes of the genus Bothrops. Zoological science, 35(4), 373-381.	0	Stuginski, D. R., Navas, C. A., de Barros, F. C., Camacho, A., Bicudo, J. E. P. W., Grego, K. F., & De Carvalho, J. E. (2018). Phylogenetic analysis of standard metabolic rate of snakes: a new proposal for the understanding of interspecific variation in feeding behavior. Journal of Comparative Physiology B, 188(2), 315-323.
Coluber constrictor	223	223	30	30	25	25	5.4	5.4	Mammal	Secor, S. M. (2009). Specific dynamic action: a review of the postprandial metabolic response. Journal of Comparative Physiology B, 179(1), 1-56.	1	Secor, S. M., & Diamond, J. M. (2000). Evolution of regulatory responses to feeding in snakes. Physiological and Biochemical Zoology, 73(2), 123-141.
Corallus hortulanus	308	308	30	30	25	25	5.88	5.88	Mammal	Secor, S. M. (2009). Specific dynamic action: a review of the postprandial metabolic response. Journal of Comparative Physiology B, 179(1), 1-56.	1	Secor S.M. and B.D. Ott. 2007. Adaptive correlation between feeding habits and digestive physiology for boas and pythons. Pp. 257–268 in R.W. Henderson and R. Powell, eds. Biology of the Boas and Pythons. Eagle Mountain, Eagle Mountain, UT
Crotalus atrox	200	200	30	30	9.9	9.9	3.96	3.96	Mammal	Secor, S. M. (2009). Specific dynamic action: a review of the postprandial metabolic response. Journal of Comparative Physiology B, 179(1), 1-56.	0	stuginski, D. R., Navas, C. A., de Barros, F. C., Camacho, A., Bicudo, J. E. P. W., Grego, K. F., & De Carvalho, J. E. (2018). Phylogenetic analysis of standard metabolic rate of snakes: a new proposal for the understanding of interspecific variation in f
Crotalus cerastes	63		30		25		6.11		Mammal	Secor, S. M. (2009). Specific dynamic action: a review of the postprandial metabolic response. Journal of Comparative Physiology B, 179(1), 1-56.	0	Secor, S. M., & Diamond, J. M. (2000). Evolution of regulatory responses to feeding in snakes. Physiological and Biochemical Zoology, 73(2), 123-141.
Crotalus cerastes	127		30		26		7.86		Mammal	Secor, S. M. (2009). Specific dynamic action: a review of the postprandial metabolic response. Journal of Comparative Physiology B, 179(1), 1-56.	0	Secor, S. M., & Diamond, J. M. (2000). Evolution of regulatory responses to feeding in snakes. Physiological and Biochemical Zoology, 73(2), 123-141.
Crotalus cerastes	161	117	30	30	25	25.3333	9.9	7.95667	Mammal	Secor, S. M. (2009). Specific dynamic action: a review of the postprandial metabolic response. Journal of Comparative Physiology B, 179(1), 1-56.	0	Secor, S. M., & Diamond, J. M. (2000). Evolution of regulatory responses to feeding in snakes. Physiological and Biochemical Zoology, 73(2), 123-141.
Crotalus durissus	42	42	30	30	20	20	3.72	3.72	Mammal	Secor, S. M. (2009). Specific dynamic action: a review of the postprandial metabolic response. Journal of Comparative Physiology B, 179(1), 1-56.	0	Andrade, D. V., Cruz-Neto, A. P., & Abe, A. S. (1997). Meal size and specific dynamic action in the rattlesnake Crotalus durissus (Serpentes: Viperidae). Herpetologica, 485-493.
Crotalus horridus	350	350	30	30	25	25	6.9	6.9	Mammal	Secor, S. M. (2009). Specific dynamic action: a review of the postprandial metabolic response. Journal of Comparative Physiology B, 179(1), 1-56. and Zaidan III, F., & Beaupre, S. J. (2003). Effects of body mass, meal size, fast length, and temperature on specific dynamic action in the timber rattlesnake (Crotalus horridus). Physiological and Biochemical Zoology, 76(4), 447-458.	0	Zaidan III, F., & Beaupre, S. J. (2003). Effects of body mass, meal size, fast length, and temperature on specific dynamic action in the timber rattlesnake (Crotalus horridus). Physiological and Biochemical Zoology, 76(4), 447-458.
Crotalus_oreganus	12.4		30		35		2.73		Mammal	LaBonte, J. P., Welch Jr, K. C., & Suarez, R. K. (2011). Digestive performance in neonatal Southern Pacific Rattlesnakes (Crotalus oreganus helleri). Canadian journal of zoology, 89(8), 705-713.	0	Putman, B. J., Barbour, M. A., & Clark, R. W. (2016). The foraging behavior of free-ranging rattlesnakes (Crotalus oreganus) in California ground squirrel (Otospermophilus beecheyi) colonies. Herpetologica, 72(1), 55-63.
Crotalus_oreganus	12.4		30		35		2.58		Mammal	LaBonte, J. P., Welch Jr, K. C., & Suarez, R. K. (2011). Digestive performance in neonatal Southern Pacific Rattlesnakes (Crotalus oreganus helleri). Canadian journal of zoology, 89(8), 705-713.	0	Putman, B. J., Barbour, M. A., & Clark, R. W. (2016). The foraging behavior of free-ranging rattlesnakes (Crotalus oreganus) in California ground squirrel (Otospermophilus beecheyi) colonies. Herpetologica, 72(1), 55-63.
Crotalus_oreganus	12.4		22		35		3.87		Mammal	LaBonte, J. P., Welch Jr, K. C., & Suarez, R. K. (2011). Digestive performance in neonatal Southern Pacific Rattlesnakes (Crotalus oreganus helleri). Canadian journal of zoology, 89(8), 705-713.	0	Putman, B. J., Barbour, M. A., & Clark, R. W. (2016). The foraging behavior of free-ranging rattlesnakes (Crotalus oreganus) in California ground squirrel (Otospermophilus beecheyi) colonies. Herpetologica, 72(1), 55-63.
Crotalus_oreganus	12.4	12.4	22	26	35	35	3.28	3.115	Mammal	LaBonte, J. P., Welch Jr, K. C., & Suarez, R. K. (2011). Digestive performance in neonatal Southern Pacific Rattlesnakes (Crotalus oreganus helleri). Canadian journal of zoology, 89(8), 705-713.	0	Putman, B. J., Barbour, M. A., & Clark, R. W. (2016). The foraging behavior of free-ranging rattlesnakes (Crotalus oreganus) in California ground squirrel (Otospermophilus beecheyi) colonies. Herpetologica, 72(1), 55-63.
Drymarchon corais	2520	2520	29.3	29.3	5.8	5.8	3.2	3.2	Mammal	Secor, S. M. (2009). Specific dynamic action: a review of the postprandial metabolic response. Journal of Comparative Physiology B, 179(1), 1-56.	1	da Costa-Prudente, A. L., Costa-Menks, A., da Silva, F. M., & Maschio, G. F. (2014). Diet and reproduction of the western indigo snake Drymarchon corais (serpentes: Colubridae) from the Brazilian Amazon. Herpetological Notes, 7, 99-108.
Eunectes murinus	781	781	30	30	25	25	7.79	7.79	Mammal	Secor, S. M. (2009). Specific dynamic action: a review of the postprandial metabolic response. Journal of Comparative Physiology B, 179(1), 1-56.	0	Ott, B. D., & Secor, S. M. (2007). Adaptive regulation of digestive performance in the genus Python. Journal of Experimental Biology, 210(2), 340-356.
Lampropeltis getula	188	188	30	30	24.8	24.8	7	7	Mammal	Secor, S. M. (2009). Specific dynamic action: a review of the postprandial metabolic response. Journal of Comparative Physiology B, 179(1), 1-56.	1	Secor, S. M., & Diamond, J. M. (2000). Evolution of regulatory responses to feeding in snakes. Physiological and Biochemical Zoology, 73(2), 123-141.
Lamprophis fuliginosus	16.3		25		20		5.1		Mammal	Secor, S. M. (2009). Specific dynamic action: a review of the postprandial metabolic response. Journal of Comparative Physiology B, 179(1), 1-56.	1	Jackson, A. G. S., Leu, S. Y., & Hicks, J. W. (2017). Simultaneously Occurring Elevated Metabolic States Expose Constraints in Maximal Levels of Oxygen Consumption in the Oviparous Snake Lamprophis fuliginosus. Physiological and Biochemical Zoology, 90(3), 301-312.
Lamprophis fuliginosus	247		25		20		6.1		Mammal	Jackson, A. G. S., Leu, S. Y., & Hicks, J. W. (2017). Simultaneously Occurring Elevated Metabolic States Expose Constraints in Maximal Levels of Oxygen Consumption in the Oviparous Snake Lamprophis fuliginosus. Physiological and Biochemical Zoology, 90(3), 301-312.	1	Jackson, A. G. S., Leu, S. Y., & Hicks, J. W. (2017). Simultaneously Occurring Elevated Metabolic States Expose Constraints in Maximal Levels of Oxygen Consumption in the Oviparous Snake Lamprophis fuliginosus. Physiological and Biochemical Zoology, 90(3), 301-312.
Lamprophis fuliginosus	79	114.1	25	25	20	20	2.8	4.66667	Mammal	Jackson, A. G. S., Leu, S. Y., & Hicks, J. W. (2017). Simultaneously Occurring Elevated Metabolic States Expose Constraints in Maximal Levels of Oxygen Consumption in the Oviparous Snake Lamprophis fuliginosus. Physiological and Biochemical Zoology, 90(3), 301-312.	1	Jackson, A. G. S., Leu, S. Y., & Hicks, J. W. (2017). Simultaneously Occurring Elevated Metabolic States Expose Constraints in Maximal Levels of Oxygen Consumption in the Oviparous Snake Lamprophis fuliginosus. Physiological and Biochemical Zoology, 90(3), 301-312.
Liasis childreni	331.7		24		23.75		4.65		Mammal	Bedford, G.S., 1996. Metabolic physiology, digestive efficiency and energetics of some Australian pythons. M.Sc. Thesis, Northern Territory University, Darwin	0	Bedford, G.S., 1996. Metabolic physiology, digestive efficiency and energetics of some Australian pythons. M.Sc. Thesis, Northern Territory University, Darwin
Liasis childreni	372.6		27		23.75		3.26		Mammal	Bedford, G.S., 1996. Metabolic physiology, digestive efficiency and energetics of some Australian pythons. M.Sc. Thesis, Northern Territory University, Darwin	0	Bedford, G.S., 1996. Metabolic physiology, digestive efficiency and energetics of some Australian pythons. M.Sc. Thesis, Northern Territory University, Darwin
Liasis childreni	331.7		30		23.75		2.21		Mammal	Bedford, G.S., 1996. Metabolic physiology, digestive efficiency and energetics of some Australian pythons. M.Sc. Thesis, Northern Territory University, Darwin	0	Bedford, G.S., 1996. Metabolic physiology, digestive efficiency and energetics of some Australian pythons. M.Sc. Thesis, Northern Territory University, Darwin
Liasis childreni	372.5	372.5	33	33	23.75	23.75	6.43	6.43	Mammal	Bedford, G.S., 1996. Metabolic physiology, digestive efficiency and energetics of some Australian pythons. M.Sc. Thesis, Northern Territory University, Darwin	0	Bedford, G.S., 1996. Metabolic physiology, digestive efficiency and energetics of some Australian pythons. M.Sc. Thesis, Northern Territory University, Darwin
Liasis fuscus	43		30		25		6.59		Mammal	Secor, S. M. (2009). Specific dynamic action: a review of the postprandial metabolic response. Journal of Comparative Physiology B, 179(1), 1-56.	0	Bedford, G.S., 1996. Metabolic physiology, digestive efficiency and energetics of some Australian pythons. M.Sc. Thesis, Northern Territory University, Darwin
Liasis fuscus	1306.9		24		23.75		6.66		Mammal	Bedford, G.S., 1996. Metabolic physiology, digestive efficiency and energetics of some Australian pythons. M.Sc. Thesis, Northern Territory University, Darwin	0	Bedford, G.S., 1996. Metabolic physiology, digestive efficiency and energetics of some Australian pythons. M.Sc. Thesis, Northern Territory University, Darwin
Liasis fuscus	1306.9		27		23.75		6.55		Mammal	Bedford, G.S., 1996. Metabolic physiology, digestive efficiency and energetics of some Australian pythons. M.Sc. Thesis, Northern Territory University, Darwin	0	Bedford, G.S., 1996. Metabolic physiology, digestive efficiency and energetics of some Australian pythons. M.Sc. Thesis, Northern Territory University, Darwin
Liasis fuscus	1306.9		30		23.75		9.63		Mammal	Bedford, G.S., 1996. Metabolic physiology, digestive efficiency and energetics of some Australian pythons. M.Sc. Thesis, Northern Territory University, Darwin	0	Bedford, G.S., 1996. Metabolic physiology, digestive efficiency and energetics of some Australian pythons. M.Sc. Thesis, Northern Territory University, Darwin
Liasis fuscus	1306.9	1054.12	33	28.8	23.75	24	5.83	7.052	Mammal	Bedford, G.S., 1996. Metabolic physiology, digestive efficiency and energetics of some Australian pythons. M.Sc. Thesis, Northern Territory University, Darwin	0	Bedford, G.S., 1996. Metabolic physiology, digestive efficiency and energetics of some Australian pythons. M.Sc. Thesis, Northern Territory University, Darwin
Liasis olivaceus	3000.7		27		23.75		7.5		Mammal	Bedford, G.S., 1996. Metabolic physiology, digestive efficiency and energetics of some Australian pythons. M.Sc. Thesis, Northern Territory University, Darwin	0	Bedford, G.S., 1996. Metabolic physiology, digestive efficiency and energetics of some Australian pythons. M.Sc. Thesis, Northern Territory University, Darwin
Liasis olivaceus	3323.2		30		23.75		9.2		Mammal	Bedford, G.S., 1996. Metabolic physiology, digestive efficiency and energetics of some Australian pythons. M.Sc. Thesis, Northern Territory University, Darwin	0	Bedford, G.S., 1996. Metabolic physiology, digestive efficiency and energetics of some Australian pythons. M.Sc. Thesis, Northern Territory University, Darwin
Liasis olivaceus	3000.7	3108.2	33	30	23.75	23.75	9.2	8.63333	Mammal	Bedford, G.S., 1996. Metabolic physiology, digestive efficiency and energetics of some Australian pythons. M.Sc. Thesis, Northern Territory University, Darwin	0	Bedford, G.S., 1996. Metabolic physiology, digestive efficiency and energetics of some Australian pythons. M.Sc. Thesis, Northern Territory University, Darwin
Liasis stimsoni	360.7		24		23.75		2.7		Mammal	Bedford, G.S., 1996. Metabolic physiology, digestive efficiency and energetics of some Australian pythons. M.Sc. Thesis, Northern Territory University, Darwin	0	Bedford, G.S., 1996. Metabolic physiology, digestive efficiency and energetics of some Australian pythons. M.Sc. Thesis, Northern Territory University, Darwin
Liasis stimsoni	360.7		27		23.75		5.34		Mammal	Bedford, G.S., 1996. Metabolic physiology, digestive efficiency and energetics of some Australian pythons. M.Sc. Thesis, Northern Territory University, Darwin	0	Bedford, G.S., 1996. Metabolic physiology, digestive efficiency and energetics of some Australian pythons. M.Sc. Thesis, Northern Territory University, Darwin
Liasis stimsoni	349.9		30		23.75		7.48		Mammal	Bedford, G.S., 1996. Metabolic physiology, digestive efficiency and energetics of some Australian pythons. M.Sc. Thesis, Northern Territory University, Darwin	0	Bedford, G.S., 1996. Metabolic physiology, digestive efficiency and energetics of some Australian pythons. M.Sc. Thesis, Northern Territory University, Darwin
Liasis stimsoni	371.8	360.775	33	28.5	23.75	23.75	5.35	5.2175	Mammal	Bedford, G.S., 1996. Metabolic physiology, digestive efficiency and energetics of some Australian pythons. M.Sc. Thesis, Northern Territory University, Darwin	0	Bedford, G.S., 1996. Metabolic physiology, digestive efficiency and energetics of some Australian pythons. M.Sc. Thesis, Northern Territory University, Darwin
Lichanura trivirgata	163	163	30	30	25	25	15.9	15.9	Mammal	Secor, S. M. (2009). Specific dynamic action: a review of the postprandial metabolic response. Journal of Comparative Physiology B, 179(1), 1-56.	0	Secor, S. M., & Diamond, J. M. (2000). Evolution of regulatory responses to feeding in snakes. Physiological and Biochemical Zoology, 73(2), 123-141.
Masticophis flagellum	273	273	30	30	25	25	5.9	5.9	Mammal	Secor, S. M. (2009). Specific dynamic action: a review of the postprandial metabolic response. Journal of Comparative Physiology B, 179(1), 1-56.	1	Secor, S. M., & Diamond, J. M. (2000). Evolution of regulatory responses to feeding in snakes. Physiological and Biochemical Zoology, 73(2), 123-141.
Morelia spilota	64.8		30		25		8.03		Mammal	Secor, S. M. (2009). Specific dynamic action: a review of the postprandial metabolic response. Journal of Comparative Physiology B, 179(1), 1-56.	0	Bedford, G.S., 1996. Metabolic physiology, digestive efficiency and energetics of some Australian pythons. M.Sc. Thesis, Northern Territory University, Darwin
Morelia spilota	1516.5		24		23.75		6.01		Mammal	Bedford, G.S., 1996. Metabolic physiology, digestive efficiency and energetics of some Australian pythons. M.Sc. Thesis, Northern Territory University, Darwin	0	Bedford, G.S., 1996. Metabolic physiology, digestive efficiency and energetics of some Australian pythons. M.Sc. Thesis, Northern Territory University, Darwin
Morelia spilota	1516.5		27		23.75		9.98		Mammal	Bedford, G.S., 1996. Metabolic physiology, digestive efficiency and energetics of some Australian pythons. M.Sc. Thesis, Northern Territory University, Darwin	0	Bedford, G.S., 1996. Metabolic physiology, digestive efficiency and energetics of some Australian pythons. M.Sc. Thesis, Northern Territory University, Darwin
Morelia spilota	1516.5		30		23.75		5.6		Mammal	Bedford, G.S., 1996. Metabolic physiology, digestive efficiency and energetics of some Australian pythons. M.Sc. Thesis, Northern Territory University, Darwin	0	Bedford, G.S., 1996. Metabolic physiology, digestive efficiency and energetics of some Australian pythons. M.Sc. Thesis, Northern Territory University, Darwin
Morelia spilota	1516.5		33		23.75		5.73		Mammal	Bedford, G.S., 1996. Metabolic physiology, digestive efficiency and energetics of some Australian pythons. M.Sc. Thesis, Northern Territory University, Darwin	0	Bedford, G.S., 1996. Metabolic physiology, digestive efficiency and energetics of some Australian pythons. M.Sc. Thesis, Northern Territory University, Darwin
Morelia spilota	130		30		23		6.31		Mammal	Secor, S. M. (2009). Specific dynamic action: a review of the postprandial metabolic response. Journal of Comparative Physiology B, 179(1), 1-56.	0	Bedford, G.S., 1996. Metabolic physiology, digestive efficiency and energetics of some Australian pythons. M.Sc. Thesis, Northern Territory University, Darwin
Morelia spilota	1938.4		24		23.75		4.05		Mammal	Bedford, G.S., 1996. Metabolic physiology, digestive efficiency and energetics of some Australian pythons. M.Sc. Thesis, Northern Territory University, Darwin	0	Bedford, G.S., 1996. Metabolic physiology, digestive efficiency and energetics of some Australian pythons. M.Sc. Thesis, Northern Territory University, Darwin
Morelia spilota	2170		27		23.75		8.21		Mammal	Bedford, G.S., 1996. Metabolic physiology, digestive efficiency and energetics of some Australian pythons. M.Sc. Thesis, Northern Territory University, Darwin	0	Bedford, G.S., 1996. Metabolic physiology, digestive efficiency and energetics of some Australian pythons. M.Sc. Thesis, Northern Territory University, Darwin
Morelia spilota	2173.5		30		23.75		5.34		Mammal	Bedford, G.S., 1996. Metabolic physiology, digestive efficiency and energetics of some Australian pythons. M.Sc. Thesis, Northern Territory University, Darwin	0	Bedford, G.S., 1996. Metabolic physiology, digestive efficiency and energetics of some Australian pythons. M.Sc. Thesis, Northern Territory University, Darwin
Morelia spilota	2828.7	1537.14	33	28.8	23.75	23.8	3.81	6.307	Mammal	Bedford, G.S., 1996. Metabolic physiology, digestive efficiency and energetics of some Australian pythons. M.Sc. Thesis, Northern Territory University, Darwin	0	Bedford, G.S., 1996. Metabolic physiology, digestive efficiency and energetics of some Australian pythons. M.Sc. Thesis, Northern Territory University, Darwin
Natrix maura	30	30	25	25	11.7	11.7	4.24	4.24	Fish	Secor, S. M. (2009). Specific dynamic action: a review of the postprandial metabolic response. Journal of Comparative Physiology B, 179(1), 1-56.	1	Stuginski, D. R., Navas, C. A., de Barros, F. C., Camacho, A., Bicudo, J. E. P. W., Grego, K. F., & De Carvalho, J. E. (2018). Phylogenetic analysis of standard metabolic rate of snakes: a new proposal for the understanding of interspecific variation in f
Nerodia fasciata	30.2	30.2	25	25	19.7	19.7	5.64	5.64	Fish	Secor, S. M. (2009). Specific dynamic action: a review of the postprandial metabolic response. Journal of Comparative Physiology B, 179(1), 1-56.	1	Stuginski, D. R., Navas, C. A., de Barros, F. C., Camacho, A., Bicudo, J. E. P. W., Grego, K. F., & De Carvalho, J. E. (2018). Phylogenetic analysis of standard metabolic rate of snakes: a new proposal for the understanding of interspecific variation in f
Nerodia rhombifer	355	355	30	30	25.1	25.1	5.4	5.4	Fish	Cox, C. L., & Secor, S. M. (2010). Integrated postprandial responses of the diamondback water snake, Nerodia rhombifer. Physiological and Biochemical Zoology, 83(4), 618-631.	1	Cox, C. L., & Secor, S. M. (2010). Integrated postprandial responses of the diamondback water snake, Nerodia rhombifer. Physiological and Biochemical Zoology, 83(4), 618-631.
Nerodia sipedon	13	13	27	27	10	10	3.24	3.24	Fish	Secor, S. M. (2009). Specific dynamic action: a review of the postprandial metabolic response. Journal of Comparative Physiology B, 179(1), 1-56.	1	Dupoué, A., Brischoux, F., & Lourdais, O. (2017). Climate and foraging mode explain interspecific variation in snake metabolic rates. Proceedings of the Royal Society B: Biological Sciences, 284(1867), 20172108.
Pantherophis guttatus	53.6		30		5		2.9		Mammal	Crocker-Buta, S. P., & Secor, S. M. (2014). Determinants and repeatability of the specific dynamic response of the corn snake, Pantherophis guttatus. Comparative Biochemistry and Physiology Part A: Molecular & Integrative Physiology, 169, 60-69.	1	Stuginski, D. R., Navas, C. A., de Barros, F. C., Camacho, A., Bicudo, J. E. P. W., Grego, K. F., & De Carvalho, J. E. (2018). Phylogenetic analysis of standard metabolic rate of snakes: a new proposal for the understanding of interspecific variation in f
Pantherophis guttatus	47.4		30		15		4.79		Mammal	Crocker-Buta, S. P., & Secor, S. M. (2014). Determinants and repeatability of the specific dynamic response of the corn snake, Pantherophis guttatus. Comparative Biochemistry and Physiology Part A: Molecular & Integrative Physiology, 169, 60-69.	1	Stuginski, D. R., Navas, C. A., de Barros, F. C., Camacho, A., Bicudo, J. E. P. W., Grego, K. F., & De Carvalho, J. E. (2018). Phylogenetic analysis of standard metabolic rate of snakes: a new proposal for the understanding of interspecific variation in f
Pantherophis guttatus	44.9		30		25		6.64		Mammal	Crocker-Buta, S. P., & Secor, S. M. (2014). Determinants and repeatability of the specific dynamic response of the corn snake, Pantherophis guttatus. Comparative Biochemistry and Physiology Part A: Molecular & Integrative Physiology, 169, 60-69.	1	Stuginski, D. R., Navas, C. A., de Barros, F. C., Camacho, A., Bicudo, J. E. P. W., Grego, K. F., & De Carvalho, J. E. (2018). Phylogenetic analysis of standard metabolic rate of snakes: a new proposal for the understanding of interspecific variation in f
Pantherophis guttatus	49.6		30		35		7.25		Mammal	Crocker-Buta, S. P., & Secor, S. M. (2014). Determinants and repeatability of the specific dynamic response of the corn snake, Pantherophis guttatus. Comparative Biochemistry and Physiology Part A: Molecular & Integrative Physiology, 169, 60-69.	1	Stuginski, D. R., Navas, C. A., de Barros, F. C., Camacho, A., Bicudo, J. E. P. W., Grego, K. F., & De Carvalho, J. E. (2018). Phylogenetic analysis of standard metabolic rate of snakes: a new proposal for the understanding of interspecific variation in f
Pantherophis guttatus	52.4		30		45		7.58		Mammal	Crocker-Buta, S. P., & Secor, S. M. (2014). Determinants and repeatability of the specific dynamic response of the corn snake, Pantherophis guttatus. Comparative Biochemistry and Physiology Part A: Molecular & Integrative Physiology, 169, 60-69.	1	Stuginski, D. R., Navas, C. A., de Barros, F. C., Camacho, A., Bicudo, J. E. P. W., Grego, K. F., & De Carvalho, J. E. (2018). Phylogenetic analysis of standard metabolic rate of snakes: a new proposal for the understanding of interspecific variation in f
Pantherophis guttatus	43.8		20		25		5.52		Mammal	Crocker-Buta, S. P., & Secor, S. M. (2014). Determinants and repeatability of the specific dynamic response of the corn snake, Pantherophis guttatus. Comparative Biochemistry and Physiology Part A: Molecular & Integrative Physiology, 169, 60-69.	1	Stuginski, D. R., Navas, C. A., de Barros, F. C., Camacho, A., Bicudo, J. E. P. W., Grego, K. F., & De Carvalho, J. E. (2018). Phylogenetic analysis of standard metabolic rate of snakes: a new proposal for the understanding of interspecific variation in f
Pantherophis guttatus	38.1		25		25		7.55		Mammal	Crocker-Buta, S. P., & Secor, S. M. (2014). Determinants and repeatability of the specific dynamic response of the corn snake, Pantherophis guttatus. Comparative Biochemistry and Physiology Part A: Molecular & Integrative Physiology, 169, 60-69.	1	Stuginski, D. R., Navas, C. A., de Barros, F. C., Camacho, A., Bicudo, J. E. P. W., Grego, K. F., & De Carvalho, J. E. (2018). Phylogenetic analysis of standard metabolic rate of snakes: a new proposal for the understanding of interspecific variation in f
Pantherophis guttatus	31.7		30		25		6.35		Mammal	Crocker-Buta, S. P., & Secor, S. M. (2014). Determinants and repeatability of the specific dynamic response of the corn snake, Pantherophis guttatus. Comparative Biochemistry and Physiology Part A: Molecular & Integrative Physiology, 169, 60-69.	1	Stuginski, D. R., Navas, C. A., de Barros, F. C., Camacho, A., Bicudo, J. E. P. W., Grego, K. F., & De Carvalho, J. E. (2018). Phylogenetic analysis of standard metabolic rate of snakes: a new proposal for the understanding of interspecific variation in f
Pantherophis guttatus	44.4		35		25		5.53		Mammal	Crocker-Buta, S. P., & Secor, S. M. (2014). Determinants and repeatability of the specific dynamic response of the corn snake, Pantherophis guttatus. Comparative Biochemistry and Physiology Part A: Molecular & Integrative Physiology, 169, 60-69.	1	Stuginski, D. R., Navas, C. A., de Barros, F. C., Camacho, A., Bicudo, J. E. P. W., Grego, K. F., & De Carvalho, J. E. (2018). Phylogenetic analysis of standard metabolic rate of snakes: a new proposal for the understanding of interspecific variation in f
Pantherophis guttatus	58		30		25		6.4		Mammal	Crocker-Buta, S. P., & Secor, S. M. (2014). Determinants and repeatability of the specific dynamic response of the corn snake, Pantherophis guttatus. Comparative Biochemistry and Physiology Part A: Molecular & Integrative Physiology, 169, 60-69.	1	Stuginski, D. R., Navas, C. A., de Barros, F. C., Camacho, A., Bicudo, J. E. P. W., Grego, K. F., & De Carvalho, J. E. (2018). Phylogenetic analysis of standard metabolic rate of snakes: a new proposal for the understanding of interspecific variation in f
Pantherophis guttatus	44.9		30		25		6.64		Mammal	Crocker-Buta, S. P., & Secor, S. M. (2014). Determinants and repeatability of the specific dynamic response of the corn snake, Pantherophis guttatus. Comparative Biochemistry and Physiology Part A: Molecular & Integrative Physiology, 169, 60-69.	1	Stuginski, D. R., Navas, C. A., de Barros, F. C., Camacho, A., Bicudo, J. E. P. W., Grego, K. F., & De Carvalho, J. E. (2018). Phylogenetic analysis of standard metabolic rate of snakes: a new proposal for the understanding of interspecific variation in f
Pantherophis guttatus	71.9	48.3917	30	29.1667	25	25	6.27	6.11833	Mammal	Crocker-Buta, S. P., & Secor, S. M. (2014). Determinants and repeatability of the specific dynamic response of the corn snake, Pantherophis guttatus. Comparative Biochemistry and Physiology Part A: Molecular & Integrative Physiology, 169, 60-69.	1	Stuginski, D. R., Navas, C. A., de Barros, F. C., Camacho, A., Bicudo, J. E. P. W., Grego, K. F., & De Carvalho, J. E. (2018). Phylogenetic analysis of standard metabolic rate of snakes: a new proposal for the understanding of interspecific variation in f
Pituophis melanoleucus	431		30		25		5.26		Mammal	Secor, S. M. (2009). Specific dynamic action: a review of the postprandial metabolic response. Journal of Comparative Physiology B, 179(1), 1-56.	1	Secor, S. M., & Diamond, J. M. (2000). Evolution of regulatory responses to feeding in snakes. Physiological and Biochemical Zoology, 73(2), 123-141.
Pituophis melanoleucus	732	581.5	30	30	25.1	25.05	8	6.63	Mammal	Secor, S. M. (2009). Specific dynamic action: a review of the postprandial metabolic response. Journal of Comparative Physiology B, 179(1), 1-56.	1	Secor, S. M., & Diamond, J. M. (2000). Evolution of regulatory responses to feeding in snakes. Physiological and Biochemical Zoology, 73(2), 123-141.
Pseudonaja nuchalis	214.1		27		23.75		2.98		Mammal	Bedford, G.S., 1996. Metabolic physiology, digestive efficiency and energetics of some Australian pythons. M.Sc. Thesis, Northern Territory University, Darwin	1	Bedford, G.S., 1996. Metabolic physiology, digestive efficiency and energetics of some Australian pythons. M.Sc. Thesis, Northern Territory University, Darwin
Pseudonaja nuchalis	214.1		30		23.75		2.58		Mammal	Bedford, G.S., 1996. Metabolic physiology, digestive efficiency and energetics of some Australian pythons. M.Sc. Thesis, Northern Territory University, Darwin	1	Bedford, G.S., 1996. Metabolic physiology, digestive efficiency and energetics of some Australian pythons. M.Sc. Thesis, Northern Territory University, Darwin
Pseudonaja nuchalis	214.1	214.1	33	30	23.75	23.75	2.64	2.73333	Mammal	Bedford, G.S., 1996. Metabolic physiology, digestive efficiency and energetics of some Australian pythons. M.Sc. Thesis, Northern Territory University, Darwin	1	Bedford, G.S., 1996. Metabolic physiology, digestive efficiency and energetics of some Australian pythons. M.Sc. Thesis, Northern Territory University, Darwin
Python brongersmai	763	763	30	30	25	25	11.3	11.3	Mammal	Secor, S. M. (2009). Specific dynamic action: a review of the postprandial metabolic response. Journal of Comparative Physiology B, 179(1), 1-56.	0	Ott, B. D., & Secor, S. M. (2007). Adaptive regulation of digestive performance in the genus Python. Journal of Experimental Biology, 210(2), 340-356.
Python molurus	113		30		25		11.6		Mammal	Secor, S. M. (2009). Specific dynamic action: a review of the postprandial metabolic response. Journal of Comparative Physiology B, 179(1), 1-56.	0	Secor, S. M., & Diamond, J. M. (2000). Evolution of regulatory responses to feeding in snakes. Physiological and Biochemical Zoology, 73(2), 123-141.
Python molurus	215		30		25		3.23		Mammal	Secor, S. M. (2009). Specific dynamic action: a review of the postprandial metabolic response. Journal of Comparative Physiology B, 179(1), 1-56.	0	Secor, S. M., & Diamond, J. M. (2000). Evolution of regulatory responses to feeding in snakes. Physiological and Biochemical Zoology, 73(2), 123-141.
Python molurus	300		30		20		8.59		Mammal	Secor, S. M. (2009). Specific dynamic action: a review of the postprandial metabolic response. Journal of Comparative Physiology B, 179(1), 1-56.	0	Secor, S. M., & Diamond, J. M. (2000). Evolution of regulatory responses to feeding in snakes. Physiological and Biochemical Zoology, 73(2), 123-141.
Python molurus	500		30		20		6.3		Mammal	Secor, S. M. (2009). Specific dynamic action: a review of the postprandial metabolic response. Journal of Comparative Physiology B, 179(1), 1-56.	0	Secor, S. M., & Diamond, J. M. (2000). Evolution of regulatory responses to feeding in snakes. Physiological and Biochemical Zoology, 73(2), 123-141.
Python molurus	650		30		9.4		5.12		Mammal	Secor, S. M. (2009). Specific dynamic action: a review of the postprandial metabolic response. Journal of Comparative Physiology B, 179(1), 1-56.	0	Secor, S. M., & Diamond, J. M. (2000). Evolution of regulatory responses to feeding in snakes. Physiological and Biochemical Zoology, 73(2), 123-141.
Python molurus	690		30		25		15.3		Mammal	Secor, S. M. (2009). Specific dynamic action: a review of the postprandial metabolic response. Journal of Comparative Physiology B, 179(1), 1-56.	0	Secor, S. M., & Diamond, J. M. (2000). Evolution of regulatory responses to feeding in snakes. Physiological and Biochemical Zoology, 73(2), 123-141.
Python molurus	719		30		25.1		14.5		Mammal	Secor, S. M. (2009). Specific dynamic action: a review of the postprandial metabolic response. Journal of Comparative Physiology B, 179(1), 1-56.	0	Secor, S. M., & Diamond, J. M. (2000). Evolution of regulatory responses to feeding in snakes. Physiological and Biochemical Zoology, 73(2), 123-141.
Python molurus	736		30		25		17.1		Mammal	Secor, S. M. (2009). Specific dynamic action: a review of the postprandial metabolic response. Journal of Comparative Physiology B, 179(1), 1-56.	0	Secor, S. M., & Diamond, J. M. (2000). Evolution of regulatory responses to feeding in snakes. Physiological and Biochemical Zoology, 73(2), 123-141.
Python molurus	1380		30		25		9.5		Mammal	Secor, S. M. (2009). Specific dynamic action: a review of the postprandial metabolic response. Journal of Comparative Physiology B, 179(1), 1-56.	0	Secor, S. M., & Diamond, J. M. (2000). Evolution of regulatory responses to feeding in snakes. Physiological and Biochemical Zoology, 73(2), 123-141.
Python molurus	2394		30		25		16.8		Mammal	Secor, S. M. (2009). Specific dynamic action: a review of the postprandial metabolic response. Journal of Comparative Physiology B, 179(1), 1-56.	0	Secor, S. M., & Diamond, J. M. (2000). Evolution of regulatory responses to feeding in snakes. Physiological and Biochemical Zoology, 73(2), 123-141.
Python molurus	6403	1281.82	28.2	29.8364	9.2	21.2455	5.58	10.3291	Mammal	Secor, S. M. (2009). Specific dynamic action: a review of the postprandial metabolic response. Journal of Comparative Physiology B, 179(1), 1-56.	0	Secor, S. M., & Diamond, J. M. (2000). Evolution of regulatory responses to feeding in snakes. Physiological and Biochemical Zoology, 73(2), 123-141.
Python regius	147		30		25		5.23		Mammal	Secor, S. M. (2009). Specific dynamic action: a review of the postprandial metabolic response. Journal of Comparative Physiology B, 179(1), 1-56.	0	Ott, B. D., & Secor, S. M. (2007). Adaptive regulation of digestive performance in the genus Python. Journal of Experimental Biology, 210(2), 340-356.
Python regius	147		30		25		4.74		Mammal	Secor, S. M. (2009). Specific dynamic action: a review of the postprandial metabolic response. Journal of Comparative Physiology B, 179(1), 1-56.	0	Ott, B. D., & Secor, S. M. (2007). Adaptive regulation of digestive performance in the genus Python. Journal of Experimental Biology, 210(2), 340-356.
Python regius	715	336.333	30	30	25	25	9.9	6.62333	Mammal	Secor, S. M. (2009). Specific dynamic action: a review of the postprandial metabolic response. Journal of Comparative Physiology B, 179(1), 1-56.	0	Ott, B. D., & Secor, S. M. (2007). Adaptive regulation of digestive performance in the genus Python. Journal of Experimental Biology, 210(2), 340-356.
Python reticulatus	730	730	30	30	25	25	10.4	10.4	Mammal	Secor, S. M. (2009). Specific dynamic action: a review of the postprandial metabolic response. Journal of Comparative Physiology B, 179(1), 1-56.	0	Ott, B. D., & Secor, S. M. (2007). Adaptive regulation of digestive performance in the genus Python. Journal of Experimental Biology, 210(2), 340-356.
Python sebae	706	706	30	30	24.9	24.9	11.7	11.7	Mammal	Secor, S. M. (2009). Specific dynamic action: a review of the postprandial metabolic response. Journal of Comparative Physiology B, 179(1), 1-56.	0	Ott, B. D., & Secor, S. M. (2007). Adaptive regulation of digestive performance in the genus Python. Journal of Experimental Biology, 210(2), 340-356.
Thamnophis elegans	25.2	25.2	30	30	11	11	2.93	2.93	Fish	Secor, S. M. (2009). Specific dynamic action: a review of the postprandial metabolic response. Journal of Comparative Physiology B, 179(1), 1-56.	1	Stuginski, D. R., Navas, C. A., de Barros, F. C., Camacho, A., Bicudo, J. E. P. W., Grego, K. F., & De Carvalho, J. E. (2018). Phylogenetic analysis of standard metabolic rate of snakes: a new proposal for the understanding of interspecific variation in f
Thamnophis sirtalis	49.5		30		25		6.36		Mammal	Bessler, S. M., Stubblefield, M. C., Ultsch, G. R., & Secor, S. M. (2010). Determinants and modeling of specific dynamic action for the common garter snake (Thamnophis sirtalis). Canadian journal of zoology, 88(8), 808-820.	1	Bessler, S. M., Stubblefield, M. C., Ultsch, G. R., & Secor, S. M. (2010). Determinants and modeling of specific dynamic action for the common garter snake (Thamnophis sirtalis). Canadian journal of zoology, 88(8), 808-820.
Thamnophis sirtalis	47.3		30		25		6.98		Fish	Bessler, S. M., Stubblefield, M. C., Ultsch, G. R., & Secor, S. M. (2010). Determinants and modeling of specific dynamic action for the common garter snake (Thamnophis sirtalis). Canadian journal of zoology, 88(8), 808-820.	1	Bessler, S. M., Stubblefield, M. C., Ultsch, G. R., & Secor, S. M. (2010). Determinants and modeling of specific dynamic action for the common garter snake (Thamnophis sirtalis). Canadian journal of zoology, 88(8), 808-820.
Thamnophis sirtalis	46.3		15		25		2.93		Fish	Bessler, S. M., Stubblefield, M. C., Ultsch, G. R., & Secor, S. M. (2010). Determinants and modeling of specific dynamic action for the common garter snake (Thamnophis sirtalis). Canadian journal of zoology, 88(8), 808-820.	1	Bessler, S. M., Stubblefield, M. C., Ultsch, G. R., & Secor, S. M. (2010). Determinants and modeling of specific dynamic action for the common garter snake (Thamnophis sirtalis). Canadian journal of zoology, 88(8), 808-820.
Thamnophis sirtalis	46.6		20		25		5.09		Fish	Bessler, S. M., Stubblefield, M. C., Ultsch, G. R., & Secor, S. M. (2010). Determinants and modeling of specific dynamic action for the common garter snake (Thamnophis sirtalis). Canadian journal of zoology, 88(8), 808-820.	1	Bessler, S. M., Stubblefield, M. C., Ultsch, G. R., & Secor, S. M. (2010). Determinants and modeling of specific dynamic action for the common garter snake (Thamnophis sirtalis). Canadian journal of zoology, 88(8), 808-820.
Thamnophis sirtalis	47.3		25		25		5.68		Fish	Bessler, S. M., Stubblefield, M. C., Ultsch, G. R., & Secor, S. M. (2010). Determinants and modeling of specific dynamic action for the common garter snake (Thamnophis sirtalis). Canadian journal of zoology, 88(8), 808-820.	1	Bessler, S. M., Stubblefield, M. C., Ultsch, G. R., & Secor, S. M. (2010). Determinants and modeling of specific dynamic action for the common garter snake (Thamnophis sirtalis). Canadian journal of zoology, 88(8), 808-820.
Thamnophis sirtalis	47.3		30		25		6.68		Fish	Bessler, S. M., Stubblefield, M. C., Ultsch, G. R., & Secor, S. M. (2010). Determinants and modeling of specific dynamic action for the common garter snake (Thamnophis sirtalis). Canadian journal of zoology, 88(8), 808-820.	1	Bessler, S. M., Stubblefield, M. C., Ultsch, G. R., & Secor, S. M. (2010). Determinants and modeling of specific dynamic action for the common garter snake (Thamnophis sirtalis). Canadian journal of zoology, 88(8), 808-820.
Thamnophis sirtalis	46.5		35		25		5.9		Fish	Bessler, S. M., Stubblefield, M. C., Ultsch, G. R., & Secor, S. M. (2010). Determinants and modeling of specific dynamic action for the common garter snake (Thamnophis sirtalis). Canadian journal of zoology, 88(8), 808-820.	1	Bessler, S. M., Stubblefield, M. C., Ultsch, G. R., & Secor, S. M. (2010). Determinants and modeling of specific dynamic action for the common garter snake (Thamnophis sirtalis). Canadian journal of zoology, 88(8), 808-820.
Thamnophis sirtalis	44.8		30		5		3.58		Fish	Bessler, S. M., Stubblefield, M. C., Ultsch, G. R., & Secor, S. M. (2010). Determinants and modeling of specific dynamic action for the common garter snake (Thamnophis sirtalis). Canadian journal of zoology, 88(8), 808-820.	1	Bessler, S. M., Stubblefield, M. C., Ultsch, G. R., & Secor, S. M. (2010). Determinants and modeling of specific dynamic action for the common garter snake (Thamnophis sirtalis). Canadian journal of zoology, 88(8), 808-820.
Thamnophis sirtalis	38.6		30		15		4.78		Fish	Bessler, S. M., Stubblefield, M. C., Ultsch, G. R., & Secor, S. M. (2010). Determinants and modeling of specific dynamic action for the common garter snake (Thamnophis sirtalis). Canadian journal of zoology, 88(8), 808-820.	1	Bessler, S. M., Stubblefield, M. C., Ultsch, G. R., & Secor, S. M. (2010). Determinants and modeling of specific dynamic action for the common garter snake (Thamnophis sirtalis). Canadian journal of zoology, 88(8), 808-820.
Thamnophis sirtalis	47.3		30		25		6.98		Fish	Bessler, S. M., Stubblefield, M. C., Ultsch, G. R., & Secor, S. M. (2010). Determinants and modeling of specific dynamic action for the common garter snake (Thamnophis sirtalis). Canadian journal of zoology, 88(8), 808-820.	1	Bessler, S. M., Stubblefield, M. C., Ultsch, G. R., & Secor, S. M. (2010). Determinants and modeling of specific dynamic action for the common garter snake (Thamnophis sirtalis). Canadian journal of zoology, 88(8), 808-820.
Thamnophis sirtalis	42.5		30		35		6.95		Fish	Bessler, S. M., Stubblefield, M. C., Ultsch, G. R., & Secor, S. M. (2010). Determinants and modeling of specific dynamic action for the common garter snake (Thamnophis sirtalis). Canadian journal of zoology, 88(8), 808-820.	1	Bessler, S. M., Stubblefield, M. C., Ultsch, G. R., & Secor, S. M. (2010). Determinants and modeling of specific dynamic action for the common garter snake (Thamnophis sirtalis). Canadian journal of zoology, 88(8), 808-820.
Thamnophis sirtalis	43.9	45.6583	30	27.9167	45	25	9.25	5.93	Fish	Bessler, S. M., Stubblefield, M. C., Ultsch, G. R., & Secor, S. M. (2010). Determinants and modeling of specific dynamic action for the common garter snake (Thamnophis sirtalis). Canadian journal of zoology, 88(8), 808-820.	1	Bessler, S. M., Stubblefield, M. C., Ultsch, G. R., & Secor, S. M. (2010). Determinants and modeling of specific dynamic action for the common garter snake (Thamnophis sirtalis). Canadian journal of zoology, 88(8), 808-820.
Trimeresurus stejnegeri	53.5		15		10.2		2.35		Mammal	Tsai, T. S., Lee, H. J., & Tu, M. C. (2008). Specific dynamic action, apparent assimilation efficiency, and digestive rate in an arboreal pitviper, Trimeresurus stejnegeri stejnegeri. Canadian Journal of Zoology, 86(10), 1139-1151.	0	Tsai, T. S., Lee, H. J., & Tu, M. C. (2008). Specific dynamic action, apparent assimilation efficiency, and digestive rate in an arboreal pitviper, Trimeresurus stejnegeri stejnegeri. Canadian Journal of Zoology, 86(10), 1139-1151.
Trimeresurus stejnegeri	51.1		15		22.2		3.39		Mammal	Tsai, T. S., Lee, H. J., & Tu, M. C. (2008). Specific dynamic action, apparent assimilation efficiency, and digestive rate in an arboreal pitviper, Trimeresurus stejnegeri stejnegeri. Canadian Journal of Zoology, 86(10), 1139-1151.	0	Tsai, T. S., Lee, H. J., & Tu, M. C. (2008). Specific dynamic action, apparent assimilation efficiency, and digestive rate in an arboreal pitviper, Trimeresurus stejnegeri stejnegeri. Canadian Journal of Zoology, 86(10), 1139-1151.
Trimeresurus stejnegeri	54.8		20		10.2		2.75		Mammal	Tsai, T. S., Lee, H. J., & Tu, M. C. (2008). Specific dynamic action, apparent assimilation efficiency, and digestive rate in an arboreal pitviper, Trimeresurus stejnegeri stejnegeri. Canadian Journal of Zoology, 86(10), 1139-1151.	0	Tsai, T. S., Lee, H. J., & Tu, M. C. (2008). Specific dynamic action, apparent assimilation efficiency, and digestive rate in an arboreal pitviper, Trimeresurus stejnegeri stejnegeri. Canadian Journal of Zoology, 86(10), 1139-1151.
Trimeresurus stejnegeri	53.4		20		19.5		3.36		Mammal	Tsai, T. S., Lee, H. J., & Tu, M. C. (2008). Specific dynamic action, apparent assimilation efficiency, and digestive rate in an arboreal pitviper, Trimeresurus stejnegeri stejnegeri. Canadian Journal of Zoology, 86(10), 1139-1151.	0	Tsai, T. S., Lee, H. J., & Tu, M. C. (2008). Specific dynamic action, apparent assimilation efficiency, and digestive rate in an arboreal pitviper, Trimeresurus stejnegeri stejnegeri. Canadian Journal of Zoology, 86(10), 1139-1151.
Trimeresurus stejnegeri	53.2	53.2	25	19	11	14.62	3.47	3.064	Mammal	Tsai, T. S., Lee, H. J., & Tu, M. C. (2008). Specific dynamic action, apparent assimilation efficiency, and digestive rate in an arboreal pitviper, Trimeresurus stejnegeri stejnegeri. Canadian Journal of Zoology, 86(10), 1139-1151.	0	Tsai, T. S., Lee, H. J., & Tu, M. C. (2008). Specific dynamic action, apparent assimilation efficiency, and digestive rate in an arboreal pitviper, Trimeresurus stejnegeri stejnegeri. Canadian Journal of Zoology, 86(10), 1139-1151.
Thamnophis marcianus	199.1		29		10		5.2		Mammal	Jackson, A. G., Leu, S. Y., Ford, N. B., & Hicks, J. W. (2015). Patterns of oxygen consumption during simultaneously occurring elevated metabolic states in the viviparous snake Thamnophis marcianus. Journal of Experimental Biology, 218(22), 3570-3579.	1	Jackson, A. G., Leu, S. Y., Ford, N. B., & Hicks, J. W. (2015). Patterns of oxygen consumption during simultaneously occurring elevated metabolic states in the viviparous snake Thamnophis marcianus. Journal of Experimental Biology, 218(22), 3570-3579.
Thamnophis marcianus	49	124.05	29	29	10	10	4.5	4.85	Mammal	Jackson, A. G., Leu, S. Y., Ford, N. B., & Hicks, J. W. (2015). Patterns of oxygen consumption during simultaneously occurring elevated metabolic states in the viviparous snake Thamnophis marcianus. Journal of Experimental Biology, 218(22), 3570-3579.	1	Jackson, A. G., Leu, S. Y., Ford, N. B., & Hicks, J. W. (2015). Patterns of oxygen consumption during simultaneously occurring elevated metabolic states in the viviparous snake Thamnophis marcianus. Journal of Experimental Biology, 218(22), 3570-3579.

## Sheet: SDA
Species	Body mass [g]	Body mass_mean	Temperature [C]	Temperature_mean	Meal size [%]	Meal size_mean	SDA [kJ]	sda_mean	Meal type	Reference	Foraging mode	Foraging mode_reference
Acanthophis praelognus	448	448	30	30	11.4	11.4	70.5	70.5	Mammal	Secor, S. M. (2009). Specific dynamic action: a review of the postprandial metabolic response. Journal of Comparative Physiology B, 179(1), 1-56.	0	Bedford, G.S., 1996. Metabolic physiology, digestive efficiency and energetics of some Australian pythons. M.Sc. Thesis, Northern Territory University, Darwin
Acrantophis dumerili	206	206	30	30	25.1	25.1	67.6	67.6	Mammal	Secor, S. M. (2009). Specific dynamic action: a review of the postprandial metabolic response. Journal of Comparative Physiology B, 179(1), 1-56.	0	Ott, B. D., & Secor, S. M. (2007). Adaptive regulation of digestive performance in the genus Python. Journal of Experimental Biology, 210(2), 340-356.
Agkistrodon contortrix	240		25		20		76.02		Mammal	Spencer, M. M., Pierson, M. T., & Gienger, C. M. (2020). Comparative energetics and thermal responses to feeding in allied Agkistrodon snakes with contrasting diet and habitat use. Journal of Comparative Physiology B, 190(3), 329-339.	0	Spencer, M. M., Pierson, M. T., & Gienger, C. M. (2020). Comparative energetics and thermal responses to feeding in allied Agkistrodon snakes with contrasting diet and habitat use. Journal of Comparative Physiology B, 190(3), 329-339.
Agkistrodon contortrix	220	230	30	27.5	20	20	71.48	73.75	Mammal	Spencer, M. M., Pierson, M. T., & Gienger, C. M. (2020). Comparative energetics and thermal responses to feeding in allied Agkistrodon snakes with contrasting diet and habitat use. Journal of Comparative Physiology B, 190(3), 329-339.	0	Spencer, M. M., Pierson, M. T., & Gienger, C. M. (2020). Comparative energetics and thermal responses to feeding in allied Agkistrodon snakes with contrasting diet and habitat use. Journal of Comparative Physiology B, 190(3), 329-339.
Agkistrodon piscivorus	139		25		23.4		37.1		Fish	Secor, S. M. (2009). Specific dynamic action: a review of the postprandial metabolic response. Journal of Comparative Physiology B, 179(1), 1-56.	0	Spencer, M. M., Pierson, M. T., & Gienger, C. M. (2020). Comparative energetics and thermal responses to feeding in allied Agkistrodon snakes with contrasting diet and habitat use. Journal of Comparative Physiology B, 190(3), 329-339.
Agkistrodon piscivorus	300		25		20		86.99		Mammal	Spencer, M. M., Pierson, M. T., & Gienger, C. M. (2020). Comparative energetics and thermal responses to feeding in allied Agkistrodon snakes with contrasting diet and habitat use. Journal of Comparative Physiology B, 190(3), 329-339.	0	Spencer, M. M., Pierson, M. T., & Gienger, C. M. (2020). Comparative energetics and thermal responses to feeding in allied Agkistrodon snakes with contrasting diet and habitat use. Journal of Comparative Physiology B, 190(3), 329-339.
Agkistrodon piscivorus	270	236.333	30	26.6667	20	21.1333	127.68	83.9233	Mammal	Spencer, M. M., Pierson, M. T., & Gienger, C. M. (2020). Comparative energetics and thermal responses to feeding in allied Agkistrodon snakes with contrasting diet and habitat use. Journal of Comparative Physiology B, 190(3), 329-339.	0	Spencer, M. M., Pierson, M. T., & Gienger, C. M. (2020). Comparative energetics and thermal responses to feeding in allied Agkistrodon snakes with contrasting diet and habitat use. Journal of Comparative Physiology B, 190(3), 329-339.
Aspidites melanocephalus	945.1		24		20.5693		507.2		Mammal	Bedford, G.S., 1996. Metabolic physiology, digestive efficiency and energetics of some Australian pythons. M.Sc. Thesis, Northern Territory University, Darwin	1	Bedford, G.S., 1996. Metabolic physiology, digestive efficiency and energetics of some Australian pythons. M.Sc. Thesis, Northern Territory University, Darwin
Aspidites melanocephalus	862.7	903.9	33	28.5	14.2576	17.4134	430.9	469.05	Mammal	Bedford, G.S., 1996. Metabolic physiology, digestive efficiency and energetics of some Australian pythons. M.Sc. Thesis, Northern Territory University, Darwin	1	Bedford, G.S., 1996. Metabolic physiology, digestive efficiency and energetics of some Australian pythons. M.Sc. Thesis, Northern Territory University, Darwin
Boa constrictor	69.8		30		25		24.5		Mammal	Secor, S. M. (2009). Specific dynamic action: a review of the postprandial metabolic response. Journal of Comparative Physiology B, 179(1), 1-56.	0	Secor, S. M., & Diamond, J. M. (2000). Evolution of regulatory responses to feeding in snakes. Physiological and Biochemical Zoology, 73(2), 123-141.
Boa constrictor	137		30		20		34.4		Mammal	Secor, S. M. (2009). Specific dynamic action: a review of the postprandial metabolic response. Journal of Comparative Physiology B, 179(1), 1-56.	0	Secor, S. M., & Diamond, J. M. (2000). Evolution of regulatory responses to feeding in snakes. Physiological and Biochemical Zoology, 73(2), 123-141.
Boa constrictor	170		30		30		51.8		Mammal	Secor, S. M. (2009). Specific dynamic action: a review of the postprandial metabolic response. Journal of Comparative Physiology B, 179(1), 1-56.	0	Secor, S. M., & Diamond, J. M. (2000). Evolution of regulatory responses to feeding in snakes. Physiological and Biochemical Zoology, 73(2), 123-141.
Boa constrictor	346		30		25.1		232		Mammal	Secor, S. M. (2009). Specific dynamic action: a review of the postprandial metabolic response. Journal of Comparative Physiology B, 179(1), 1-56.	0	Secor, S. M., & Diamond, J. M. (2000). Evolution of regulatory responses to feeding in snakes. Physiological and Biochemical Zoology, 73(2), 123-141.
Boa constrictor	6303	1405.16	31.3	30.26	7.4	21.5	296	127.74	Mammal	Secor, S. M. (2009). Specific dynamic action: a review of the postprandial metabolic response. Journal of Comparative Physiology B, 179(1), 1-56.	0	Secor, S. M., & Diamond, J. M. (2000). Evolution of regulatory responses to feeding in snakes. Physiological and Biochemical Zoology, 73(2), 123-141.
Bothrops alternatus	110.6		20		30		51.6944		Mammal	Gavira, R. S. B., & Andrade, D. V. (2013). Temperature and thermal regime effects on the specific dynamic action of Bothrops alternatus (Serpentes, Viperidae). Amphibia-Reptilia, 34(4), 483-491.	0	Stuginski, D. R., Navas, C. A., de Barros, F. C., Camacho, A., Bicudo, J. E. P. W., Grego, K. F., & De Carvalho, J. E. (2018). Phylogenetic analysis of standard metabolic rate of snakes: a new proposal for the understanding of interspecific variation in feeding behavior. Journal of Comparative Physiology B, 188(2), 315-323.
Bothrops alternatus	101.2		25		30		44.953		Mammal	Gavira, R. S. B., & Andrade, D. V. (2013). Temperature and thermal regime effects on the specific dynamic action of Bothrops alternatus (Serpentes, Viperidae). Amphibia-Reptilia, 34(4), 483-491.	0	Stuginski, D. R., Navas, C. A., de Barros, F. C., Camacho, A., Bicudo, J. E. P. W., Grego, K. F., & De Carvalho, J. E. (2018). Phylogenetic analysis of standard metabolic rate of snakes: a new proposal for the understanding of interspecific variation in feeding behavior. Journal of Comparative Physiology B, 188(2), 315-323.
Bothrops alternatus	94.8		30		30		411.053		Mammal	Gavira, R. S. B., & Andrade, D. V. (2013). Temperature and thermal regime effects on the specific dynamic action of Bothrops alternatus (Serpentes, Viperidae). Amphibia-Reptilia, 34(4), 483-491.	0	Stuginski, D. R., Navas, C. A., de Barros, F. C., Camacho, A., Bicudo, J. E. P. W., Grego, K. F., & De Carvalho, J. E. (2018). Phylogenetic analysis of standard metabolic rate of snakes: a new proposal for the understanding of interspecific variation in feeding behavior. Journal of Comparative Physiology B, 188(2), 315-323.
Bothrops alternatus	153.5		30		5		8.90914		Mammal	Gavira, R. S., & Andrade, D. V. (2013). Meal size effects on the postprandial metabolic response of Bothrops alternatus (Serpentes: Viperidae). Zoologia (Curitiba), 30(3), 291-295.	0	Stuginski, D. R., Navas, C. A., de Barros, F. C., Camacho, A., Bicudo, J. E. P. W., Grego, K. F., & De Carvalho, J. E. (2018). Phylogenetic analysis of standard metabolic rate of snakes: a new proposal for the understanding of interspecific variation in feeding behavior. Journal of Comparative Physiology B, 188(2), 315-323.
Bothrops alternatus	151.18		30		10		23.1336		Mammal	Gavira, R. S., & Andrade, D. V. (2013). Meal size effects on the postprandial metabolic response of Bothrops alternatus (Serpentes: Viperidae). Zoologia (Curitiba), 30(3), 291-295.	0	Stuginski, D. R., Navas, C. A., de Barros, F. C., Camacho, A., Bicudo, J. E. P. W., Grego, K. F., & De Carvalho, J. E. (2018). Phylogenetic analysis of standard metabolic rate of snakes: a new proposal for the understanding of interspecific variation in feeding behavior. Journal of Comparative Physiology B, 188(2), 315-323.
Bothrops alternatus	153.39		30		20		51.0405		Mammal	Gavira, R. S., & Andrade, D. V. (2013). Meal size effects on the postprandial metabolic response of Bothrops alternatus (Serpentes: Viperidae). Zoologia (Curitiba), 30(3), 291-295.	0	Stuginski, D. R., Navas, C. A., de Barros, F. C., Camacho, A., Bicudo, J. E. P. W., Grego, K. F., & De Carvalho, J. E. (2018). Phylogenetic analysis of standard metabolic rate of snakes: a new proposal for the understanding of interspecific variation in feeding behavior. Journal of Comparative Physiology B, 188(2), 315-323.
Bothrops alternatus	155.25		30		40		138.585		Mammal	Gavira, R. S., & Andrade, D. V. (2013). Meal size effects on the postprandial metabolic response of Bothrops alternatus (Serpentes: Viperidae). Zoologia (Curitiba), 30(3), 291-295.	0	Stuginski, D. R., Navas, C. A., de Barros, F. C., Camacho, A., Bicudo, J. E. P. W., Grego, K. F., & De Carvalho, J. E. (2018). Phylogenetic analysis of standard metabolic rate of snakes: a new proposal for the understanding of interspecific variation in feeding behavior. Journal of Comparative Physiology B, 188(2), 315-323.
Bothrops alternatus	239		25		15		39.46		Mammal	Stuginski, D. R., Navas, C. A., de Barros, F. C., Grego, K. F., Martins, M., & de Carvalho, J. E. (2018). The role of feeding specialization on post-prandial metabolic rate in snakes of the genus Bothrops. Zoological science, 35(4), 373-381.	0	Stuginski, D. R., Navas, C. A., de Barros, F. C., Camacho, A., Bicudo, J. E. P. W., Grego, K. F., & De Carvalho, J. E. (2018). Phylogenetic analysis of standard metabolic rate of snakes: a new proposal for the understanding of interspecific variation in feeding behavior. Journal of Comparative Physiology B, 188(2), 315-323.
Bothrops alternatus	18.49	130.823	25	27.2222	20	22.2222	2.07	85.6554	Mammal	Stuginski, D. R., Navas, C. A., de Barros, F. C., Grego, K. F., Martins, M., & de Carvalho, J. E. (2018). The role of feeding specialization on post-prandial metabolic rate in snakes of the genus Bothrops. Zoological science, 35(4), 373-381.	0	Stuginski, D. R., Navas, C. A., de Barros, F. C., Camacho, A., Bicudo, J. E. P. W., Grego, K. F., & De Carvalho, J. E. (2018). Phylogenetic analysis of standard metabolic rate of snakes: a new proposal for the understanding of interspecific variation in feeding behavior. Journal of Comparative Physiology B, 188(2), 315-323.
Bothrops atrox	449		25		15		59.25		Mammal	Stuginski, D. R., Navas, C. A., de Barros, F. C., Grego, K. F., Martins, M., & de Carvalho, J. E. (2018). The role of feeding specialization on post-prandial metabolic rate in snakes of the genus Bothrops. Zoological science, 35(4), 373-381.	0	Stuginski, D. R., Navas, C. A., de Barros, F. C., Camacho, A., Bicudo, J. E. P. W., Grego, K. F., & De Carvalho, J. E. (2018). Phylogenetic analysis of standard metabolic rate of snakes: a new proposal for the understanding of interspecific variation in feeding behavior. Journal of Comparative Physiology B, 188(2), 315-323.
Bothrops atrox	15.09	232.045	25	25	20	17.5	2.04	30.645	Mammal	Stuginski, D. R., Navas, C. A., de Barros, F. C., Grego, K. F., Martins, M., & de Carvalho, J. E. (2018). The role of feeding specialization on post-prandial metabolic rate in snakes of the genus Bothrops. Zoological science, 35(4), 373-381.	0	Stuginski, D. R., Navas, C. A., de Barros, F. C., Camacho, A., Bicudo, J. E. P. W., Grego, K. F., & De Carvalho, J. E. (2018). Phylogenetic analysis of standard metabolic rate of snakes: a new proposal for the understanding of interspecific variation in feeding behavior. Journal of Comparative Physiology B, 188(2), 315-323.
Bothrops erythromelas	152.31		25		15		29.92		Mammal	Stuginski, D. R., Navas, C. A., de Barros, F. C., Grego, K. F., Martins, M., & de Carvalho, J. E. (2018). The role of feeding specialization on post-prandial metabolic rate in snakes of the genus Bothrops. Zoological science, 35(4), 373-381.	0	Stuginski, D. R., Navas, C. A., de Barros, F. C., Camacho, A., Bicudo, J. E. P. W., Grego, K. F., & De Carvalho, J. E. (2018). Phylogenetic analysis of standard metabolic rate of snakes: a new proposal for the understanding of interspecific variation in feeding behavior. Journal of Comparative Physiology B, 188(2), 315-323.
Bothrops erythromelas	9.32	80.815	25	25	20	17.5	3.06	16.49	Mammal	Stuginski, D. R., Navas, C. A., de Barros, F. C., Grego, K. F., Martins, M., & de Carvalho, J. E. (2018). The role of feeding specialization on post-prandial metabolic rate in snakes of the genus Bothrops. Zoological science, 35(4), 373-381.	0	Stuginski, D. R., Navas, C. A., de Barros, F. C., Camacho, A., Bicudo, J. E. P. W., Grego, K. F., & De Carvalho, J. E. (2018). Phylogenetic analysis of standard metabolic rate of snakes: a new proposal for the understanding of interspecific variation in feeding behavior. Journal of Comparative Physiology B, 188(2), 315-323.
Bothrops jararaca	222.6		25		15		36.73		Mammal	Stuginski, D. R., Navas, C. A., de Barros, F. C., Grego, K. F., Martins, M., & de Carvalho, J. E. (2018). The role of feeding specialization on post-prandial metabolic rate in snakes of the genus Bothrops. Zoological science, 35(4), 373-381.	0	Stuginski, D. R., Navas, C. A., de Barros, F. C., Camacho, A., Bicudo, J. E. P. W., Grego, K. F., & De Carvalho, J. E. (2018). Phylogenetic analysis of standard metabolic rate of snakes: a new proposal for the understanding of interspecific variation in feeding behavior. Journal of Comparative Physiology B, 188(2), 315-323.
Bothrops jararaca	15.09	118.845	25	25	20	17.5	2.79	19.76	Mammal	Stuginski, D. R., Navas, C. A., de Barros, F. C., Grego, K. F., Martins, M., & de Carvalho, J. E. (2018). The role of feeding specialization on post-prandial metabolic rate in snakes of the genus Bothrops. Zoological science, 35(4), 373-381.	0	Stuginski, D. R., Navas, C. A., de Barros, F. C., Camacho, A., Bicudo, J. E. P. W., Grego, K. F., & De Carvalho, J. E. (2018). Phylogenetic analysis of standard metabolic rate of snakes: a new proposal for the understanding of interspecific variation in feeding behavior. Journal of Comparative Physiology B, 188(2), 315-323.
Bothrops jararacussu	204.17		25		15		33.21		Mammal	Stuginski, D. R., Navas, C. A., de Barros, F. C., Grego, K. F., Martins, M., & de Carvalho, J. E. (2018). The role of feeding specialization on post-prandial metabolic rate in snakes of the genus Bothrops. Zoological science, 35(4), 373-381.	0	Stuginski, D. R., Navas, C. A., de Barros, F. C., Camacho, A., Bicudo, J. E. P. W., Grego, K. F., & De Carvalho, J. E. (2018). Phylogenetic analysis of standard metabolic rate of snakes: a new proposal for the understanding of interspecific variation in feeding behavior. Journal of Comparative Physiology B, 188(2), 315-323.
Bothrops jararacussu	13.27	108.72	25	25	20	17.5	4.14	18.675	Mammal	Stuginski, D. R., Navas, C. A., de Barros, F. C., Grego, K. F., Martins, M., & de Carvalho, J. E. (2018). The role of feeding specialization on post-prandial metabolic rate in snakes of the genus Bothrops. Zoological science, 35(4), 373-381.	0	Stuginski, D. R., Navas, C. A., de Barros, F. C., Camacho, A., Bicudo, J. E. P. W., Grego, K. F., & De Carvalho, J. E. (2018). Phylogenetic analysis of standard metabolic rate of snakes: a new proposal for the understanding of interspecific variation in feeding behavior. Journal of Comparative Physiology B, 188(2), 315-323.
Coluber constrictor	223	223	30	30	25	25	68.9	68.9	Mammal	Secor, S. M. (2009). Specific dynamic action: a review of the postprandial metabolic response. Journal of Comparative Physiology B, 179(1), 1-56.	1	Secor, S. M., & Diamond, J. M. (2000). Evolution of regulatory responses to feeding in snakes. Physiological and Biochemical Zoology, 73(2), 123-141.
Corallus hortulanus	308	308	30	30	25	25	84.6	84.6	Mammal	Secor, S. M. (2009). Specific dynamic action: a review of the postprandial metabolic response. Journal of Comparative Physiology B, 179(1), 1-56.	1	Secor S.M. and B.D. Ott. 2007. Adaptive correlation between feeding habits and digestive physiology for boas and pythons. Pp. 257–268 in R.W. Henderson and R. Powell, eds. Biology of the Boas and Pythons. Eagle Mountain, Eagle Mountain, UT
Crotalus atrox	200	200	30	30	9.9	9.9	35.5	35.5	Mammal	Secor, S. M. (2009). Specific dynamic action: a review of the postprandial metabolic response. Journal of Comparative Physiology B, 179(1), 1-56.	0	Stuginski, D. R., Navas, C. A., de Barros, F. C., Camacho, A., Bicudo, J. E. P. W., Grego, K. F., & De Carvalho, J. E. (2018). Phylogenetic analysis of standard metabolic rate of snakes: a new proposal for the understanding of interspecific variation in feeding behavior. Journal of Comparative Physiology B, 188(2), 315-323.
Crotalus cerastes	63		30		25		17.7		Mammal	Secor, S. M. (2009). Specific dynamic action: a review of the postprandial metabolic response. Journal of Comparative Physiology B, 179(1), 1-56.	0	Secor, S. M., & Diamond, J. M. (2000). Evolution of regulatory responses to feeding in snakes. Physiological and Biochemical Zoology, 73(2), 123-141.
Crotalus cerastes	127		30		26		60		Mammal	Secor, S. M. (2009). Specific dynamic action: a review of the postprandial metabolic response. Journal of Comparative Physiology B, 179(1), 1-56.	0	Secor, S. M., & Diamond, J. M. (2000). Evolution of regulatory responses to feeding in snakes. Physiological and Biochemical Zoology, 73(2), 123-141.
Crotalus cerastes	161	117	30	30	25	25.3333	73.2	50.3	Mammal	Secor, S. M. (2009). Specific dynamic action: a review of the postprandial metabolic response. Journal of Comparative Physiology B, 179(1), 1-56.	0	Secor, S. M., & Diamond, J. M. (2000). Evolution of regulatory responses to feeding in snakes. Physiological and Biochemical Zoology, 73(2), 123-141.
Crotalus durissus	42	42	30	30	20	20	7.3	7.3	Mammal	Secor, S. M. (2009). Specific dynamic action: a review of the postprandial metabolic response. Journal of Comparative Physiology B, 179(1), 1-56.	0	Andrade, D. V., Cruz-Neto, A. P., & Abe, A. S. (1997). Meal size and specific dynamic action in the rattlesnake Crotalus durissus (Serpentes: Viperidae). Herpetologica, 485-493.
Crotalus horridus	350	350	30	30	25	25	86	86	Mammal	Secor, S. M. (2009). Specific dynamic action: a review of the postprandial metabolic response. Journal of Comparative Physiology B, 179(1), 1-56. and Zaidan III, F., & Beaupre, S. J. (2003). Effects of body mass, meal size, fast length, and temperature on specific dynamic action in the timber rattlesnake (Crotalus horridus). Physiological and Biochemical Zoology, 76(4), 447-458.	0	Zaidan III, F., & Beaupre, S. J. (2003). Effects of body mass, meal size, fast length, and temperature on specific dynamic action in the timber rattlesnake (Crotalus horridus). Physiological and Biochemical Zoology, 76(4), 447-458.
Crotalus_oreganus	12.4		30		35		0.39006		Mammal	LaBonte, J. P., Welch Jr, K. C., & Suarez, R. K. (2011). Digestive performance in neonatal Southern Pacific Rattlesnakes (Crotalus oreganus helleri). Canadian journal of zoology, 89(8), 705-713.	0	Putman, B. J., Barbour, M. A., & Clark, R. W. (2016). The foraging behavior of free-ranging rattlesnakes (Crotalus oreganus) in California ground squirrel (Otospermophilus beecheyi) colonies. Herpetologica, 72(1), 55-63.
Crotalus_oreganus	12.4		30		35		0.31482		Mammal	LaBonte, J. P., Welch Jr, K. C., & Suarez, R. K. (2011). Digestive performance in neonatal Southern Pacific Rattlesnakes (Crotalus oreganus helleri). Canadian journal of zoology, 89(8), 705-713.	0	Putman, B. J., Barbour, M. A., & Clark, R. W. (2016). The foraging behavior of free-ranging rattlesnakes (Crotalus oreganus) in California ground squirrel (Otospermophilus beecheyi) colonies. Herpetologica, 72(1), 55-63.
Crotalus_oreganus	12.4		22		35		0.2673		Mammal	LaBonte, J. P., Welch Jr, K. C., & Suarez, R. K. (2011). Digestive performance in neonatal Southern Pacific Rattlesnakes (Crotalus oreganus helleri). Canadian journal of zoology, 89(8), 705-713.	0	Putman, B. J., Barbour, M. A., & Clark, R. W. (2016). The foraging behavior of free-ranging rattlesnakes (Crotalus oreganus) in California ground squirrel (Otospermophilus beecheyi) colonies. Herpetologica, 72(1), 55-63.
Crotalus_oreganus	12.4	12.4	22	26	35	35	0.26532	0.309375	Mammal	LaBonte, J. P., Welch Jr, K. C., & Suarez, R. K. (2011). Digestive performance in neonatal Southern Pacific Rattlesnakes (Crotalus oreganus helleri). Canadian journal of zoology, 89(8), 705-713.	0	Putman, B. J., Barbour, M. A., & Clark, R. W. (2016). The foraging behavior of free-ranging rattlesnakes (Crotalus oreganus) in California ground squirrel (Otospermophilus beecheyi) colonies. Herpetologica, 72(1), 55-63.
Drymarchon corais	2520	2520	29.3	29.3	5.8	5.8	83.7	83.7	Mammal	Secor, S. M. (2009). Specific dynamic action: a review of the postprandial metabolic response. Journal of Comparative Physiology B, 179(1), 1-56.	1	da Costa-Prudente, A. L., Costa-Menks, A., da Silva, F. M., & Maschio, G. F. (2014). Diet and reproduction of the western indigo snake Drymarchon corais (serpentes: Colubridae) from the Brazilian Amazon. Herpetological Notes, 7, 99-108.
Eunectes murinus	781	781	30	30	25	25	269	269	Mammal	Secor, S. M. (2009). Specific dynamic action: a review of the postprandial metabolic response. Journal of Comparative Physiology B, 179(1), 1-56.	0	Ott, B. D., & Secor, S. M. (2007). Adaptive regulation of digestive performance in the genus Python. Journal of Experimental Biology, 210(2), 340-356.
Lampropeltis getula	188	188	30	30	24.8	24.8	56	56	Mammal	Secor, S. M. (2009). Specific dynamic action: a review of the postprandial metabolic response. Journal of Comparative Physiology B, 179(1), 1-56.	1	Secor, S. M., & Diamond, J. M. (2000). Evolution of regulatory responses to feeding in snakes. Physiological and Biochemical Zoology, 73(2), 123-141.
Lamprophis fuliginosus	16.3	16.3	25	25	20	20	3.3	3.3	Mammal	Secor, S. M. (2009). Specific dynamic action: a review of the postprandial metabolic response. Journal of Comparative Physiology B, 179(1), 1-56.	1	Jackson, A. G. S., Leu, S. Y., & Hicks, J. W. (2017). Simultaneously Occurring Elevated Metabolic States Expose Constraints in Maximal Levels of Oxygen Consumption in the Oviparous Snake Lamprophis fuliginosus. Physiological and Biochemical Zoology, 90(3), 301-312.
Liasis childreni	270.7		24		15.8109		70.2		Mammal	Bedford, G.S., 1996. Metabolic physiology, digestive efficiency and energetics of some Australian pythons. M.Sc. Thesis, Northern Territory University, Darwin	0	Bedford, G.S., 1996. Metabolic physiology, digestive efficiency and energetics of some Australian pythons. M.Sc. Thesis, Northern Territory University, Darwin
Liasis childreni	251.1		27		15.3325		50.6		Mammal	Bedford, G.S., 1996. Metabolic physiology, digestive efficiency and energetics of some Australian pythons. M.Sc. Thesis, Northern Territory University, Darwin	0	Bedford, G.S., 1996. Metabolic physiology, digestive efficiency and energetics of some Australian pythons. M.Sc. Thesis, Northern Territory University, Darwin
Liasis childreni	244.1		30		10.2417		67.5		Mammal	Bedford, G.S., 1996. Metabolic physiology, digestive efficiency and energetics of some Australian pythons. M.Sc. Thesis, Northern Territory University, Darwin	0	Bedford, G.S., 1996. Metabolic physiology, digestive efficiency and energetics of some Australian pythons. M.Sc. Thesis, Northern Territory University, Darwin
Liasis childreni	242.5	252.1	33	28.5	31.299	18.171	187.4	93.925	Mammal	Bedford, G.S., 1996. Metabolic physiology, digestive efficiency and energetics of some Australian pythons. M.Sc. Thesis, Northern Territory University, Darwin	0	Bedford, G.S., 1996. Metabolic physiology, digestive efficiency and energetics of some Australian pythons. M.Sc. Thesis, Northern Territory University, Darwin
Liasis fuscus	1343.7		24		14.6312		218.8		Mammal	Bedford, G.S., 1996. Metabolic physiology, digestive efficiency and energetics of some Australian pythons. M.Sc. Thesis, Northern Territory University, Darwin	0	Bedford, G.S., 1996. Metabolic physiology, digestive efficiency and energetics of some Australian pythons. M.Sc. Thesis, Northern Territory University, Darwin
Liasis fuscus	1244.8		27		9.82487		278.1		Mammal	Bedford, G.S., 1996. Metabolic physiology, digestive efficiency and energetics of some Australian pythons. M.Sc. Thesis, Northern Territory University, Darwin	0	Bedford, G.S., 1996. Metabolic physiology, digestive efficiency and energetics of some Australian pythons. M.Sc. Thesis, Northern Territory University, Darwin
Liasis fuscus	1153.9		30		20.9464		621.3		Mammal	Bedford, G.S., 1996. Metabolic physiology, digestive efficiency and energetics of some Australian pythons. M.Sc. Thesis, Northern Territory University, Darwin	0	Bedford, G.S., 1996. Metabolic physiology, digestive efficiency and energetics of some Australian pythons. M.Sc. Thesis, Northern Territory University, Darwin
Liasis fuscus	1251.8	1248.55	33	28.5	11.3197	14.1805	343.4	365.4	Mammal	Bedford, G.S., 1996. Metabolic physiology, digestive efficiency and energetics of some Australian pythons. M.Sc. Thesis, Northern Territory University, Darwin	0	Bedford, G.S., 1996. Metabolic physiology, digestive efficiency and energetics of some Australian pythons. M.Sc. Thesis, Northern Territory University, Darwin
Liasis olivaceus	2929.6		27		24.4675		2041.9		Mammal	Bedford, G.S., 1996. Metabolic physiology, digestive efficiency and energetics of some Australian pythons. M.Sc. Thesis, Northern Territory University, Darwin	0	Bedford, G.S., 1996. Metabolic physiology, digestive efficiency and energetics of some Australian pythons. M.Sc. Thesis, Northern Territory University, Darwin
Liasis olivaceus	2859.3		30		22.4985		2739		Mammal	Bedford, G.S., 1996. Metabolic physiology, digestive efficiency and energetics of some Australian pythons. M.Sc. Thesis, Northern Territory University, Darwin	0	Bedford, G.S., 1996. Metabolic physiology, digestive efficiency and energetics of some Australian pythons. M.Sc. Thesis, Northern Territory University, Darwin
Liasis olivaceus	3023	2937.3	33	30	17.9457	21.6373	1450	2076.97	Mammal	Bedford, G.S., 1996. Metabolic physiology, digestive efficiency and energetics of some Australian pythons. M.Sc. Thesis, Northern Territory University, Darwin	0	Bedford, G.S., 1996. Metabolic physiology, digestive efficiency and energetics of some Australian pythons. M.Sc. Thesis, Northern Territory University, Darwin
Liasis stimsoni	309.5		24		16.4136		87.5		Mammal	Bedford, G.S., 1996. Metabolic physiology, digestive efficiency and energetics of some Australian pythons. M.Sc. Thesis, Northern Territory University, Darwin	0	Bedford, G.S., 1996. Metabolic physiology, digestive efficiency and energetics of some Australian pythons. M.Sc. Thesis, Northern Territory University, Darwin
Liasis stimsoni	448.3		27		12.157		158.5		Mammal	Bedford, G.S., 1996. Metabolic physiology, digestive efficiency and energetics of some Australian pythons. M.Sc. Thesis, Northern Territory University, Darwin	0	Bedford, G.S., 1996. Metabolic physiology, digestive efficiency and energetics of some Australian pythons. M.Sc. Thesis, Northern Territory University, Darwin
Liasis stimsoni	927.2		30		9.72821		162.5		Mammal	Bedford, G.S., 1996. Metabolic physiology, digestive efficiency and energetics of some Australian pythons. M.Sc. Thesis, Northern Territory University, Darwin	0	Bedford, G.S., 1996. Metabolic physiology, digestive efficiency and energetics of some Australian pythons. M.Sc. Thesis, Northern Territory University, Darwin
Liasis stimsoni	275.4	490.1	33	28.5	18.1191	14.1045	134.9	135.85	Mammal	Bedford, G.S., 1996. Metabolic physiology, digestive efficiency and energetics of some Australian pythons. M.Sc. Thesis, Northern Territory University, Darwin	0	Bedford, G.S., 1996. Metabolic physiology, digestive efficiency and energetics of some Australian pythons. M.Sc. Thesis, Northern Territory University, Darwin
Lichanura trivirgata	163	163	30	30	25	25	58.2	58.2	Mammal	Secor, S. M. (2009). Specific dynamic action: a review of the postprandial metabolic response. Journal of Comparative Physiology B, 179(1), 1-56.	0	Secor, S. M., & Diamond, J. M. (2000). Evolution of regulatory responses to feeding in snakes. Physiological and Biochemical Zoology, 73(2), 123-141.
Masticophis flagellum	273	273	30	30	25	25	70.4	70.4	Mammal	Secor, S. M. (2009). Specific dynamic action: a review of the postprandial metabolic response. Journal of Comparative Physiology B, 179(1), 1-56.	1	Secor, S. M., & Diamond, J. M. (2000). Evolution of regulatory responses to feeding in snakes. Physiological and Biochemical Zoology, 73(2), 123-141.
Morelia spilota	64.8		30		25		15.1		Mammal	Secor, S. M. (2009). Specific dynamic action: a review of the postprandial metabolic response. Journal of Comparative Physiology B, 179(1), 1-56.	0	Bedford, G.S., 1996. Metabolic physiology, digestive efficiency and energetics of some Australian pythons. M.Sc. Thesis, Northern Territory University, Darwin
Morelia spilota	1085.2		24		15.9233		273.4		Mammal	Bedford, G.S., 1996. Metabolic physiology, digestive efficiency and energetics of some Australian pythons. M.Sc. Thesis, Northern Territory University, Darwin	0	Bedford, G.S., 1996. Metabolic physiology, digestive efficiency and energetics of some Australian pythons. M.Sc. Thesis, Northern Territory University, Darwin
Morelia spilota	1000.9		27		18.853		316.7		Mammal	Bedford, G.S., 1996. Metabolic physiology, digestive efficiency and energetics of some Australian pythons. M.Sc. Thesis, Northern Territory University, Darwin	0	Bedford, G.S., 1996. Metabolic physiology, digestive efficiency and energetics of some Australian pythons. M.Sc. Thesis, Northern Territory University, Darwin
Morelia spilota	981.6		30		15.9739		377.4		Mammal	Bedford, G.S., 1996. Metabolic physiology, digestive efficiency and energetics of some Australian pythons. M.Sc. Thesis, Northern Territory University, Darwin	0	Bedford, G.S., 1996. Metabolic physiology, digestive efficiency and energetics of some Australian pythons. M.Sc. Thesis, Northern Territory University, Darwin
Morelia spilota	941.9		33		13.2498		401.3		Mammal	Bedford, G.S., 1996. Metabolic physiology, digestive efficiency and energetics of some Australian pythons. M.Sc. Thesis, Northern Territory University, Darwin	0	Bedford, G.S., 1996. Metabolic physiology, digestive efficiency and energetics of some Australian pythons. M.Sc. Thesis, Northern Territory University, Darwin
Morelia spilota	130		30		23		52.6		Mammal	Secor, S. M. (2009). Specific dynamic action: a review of the postprandial metabolic response. Journal of Comparative Physiology B, 179(1), 1-56.	0	Bedford, G.S., 1996. Metabolic physiology, digestive efficiency and energetics of some Australian pythons. M.Sc. Thesis, Northern Territory University, Darwin
Morelia spilota	848.5		24		9.39305		192		Mammal	Bedford, G.S., 1996. Metabolic physiology, digestive efficiency and energetics of some Australian pythons. M.Sc. Thesis, Northern Territory University, Darwin	0	Bedford, G.S., 1996. Metabolic physiology, digestive efficiency and energetics of some Australian pythons. M.Sc. Thesis, Northern Territory University, Darwin
Morelia spilota	1062		27		9.34764		518.5		Mammal	Bedford, G.S., 1996. Metabolic physiology, digestive efficiency and energetics of some Australian pythons. M.Sc. Thesis, Northern Territory University, Darwin	0	Bedford, G.S., 1996. Metabolic physiology, digestive efficiency and energetics of some Australian pythons. M.Sc. Thesis, Northern Territory University, Darwin
Morelia spilota	540.3		30		12.8447		233.5		Mammal	Bedford, G.S., 1996. Metabolic physiology, digestive efficiency and energetics of some Australian pythons. M.Sc. Thesis, Northern Territory University, Darwin	0	Bedford, G.S., 1996. Metabolic physiology, digestive efficiency and energetics of some Australian pythons. M.Sc. Thesis, Northern Territory University, Darwin
Morelia spilota	833.6	748.88	33	28.8	12.1641	15.575	276.3	265.68	Mammal	Bedford, G.S., 1996. Metabolic physiology, digestive efficiency and energetics of some Australian pythons. M.Sc. Thesis, Northern Territory University, Darwin	0	Bedford, G.S., 1996. Metabolic physiology, digestive efficiency and energetics of some Australian pythons. M.Sc. Thesis, Northern Territory University, Darwin
Natrix maura	30	30	25	25	11.7	11.7	4.6	4.6	Fish	Secor, S. M. (2009). Specific dynamic action: a review of the postprandial metabolic response. Journal of Comparative Physiology B, 179(1), 1-56.	1	Stuginski, D. R., Navas, C. A., de Barros, F. C., Camacho, A., Bicudo, J. E. P. W., Grego, K. F., & De Carvalho, J. E. (2018). Phylogenetic analysis of standard metabolic rate of snakes: a new proposal for the understanding of interspecific variation in f
Nerodia fasciata	30.2	30.2	25	25	19.7	19.7	5.4	5.4	Fish	Secor, S. M. (2009). Specific dynamic action: a review of the postprandial metabolic response. Journal of Comparative Physiology B, 179(1), 1-56.	1	Stuginski, D. R., Navas, C. A., de Barros, F. C., Camacho, A., Bicudo, J. E. P. W., Grego, K. F., & De Carvalho, J. E. (2018). Phylogenetic analysis of standard metabolic rate of snakes: a new proposal for the understanding of interspecific variation in f
Nerodia rhombifer	355	355	30	30	25.1	25.1	101	101	Fish	Cox, C. L., & Secor, S. M. (2010). Integrated postprandial responses of the diamondback water snake, Nerodia rhombifer. Physiological and Biochemical Zoology, 83(4), 618-631.	1	Cox, C. L., & Secor, S. M. (2010). Integrated postprandial responses of the diamondback water snake, Nerodia rhombifer. Physiological and Biochemical Zoology, 83(4), 618-631.
Nerodia sipedon	13	13	27	27	10	10	1.93	1.93	Fish	Secor, S. M. (2009). Specific dynamic action: a review of the postprandial metabolic response. Journal of Comparative Physiology B, 179(1), 1-56.	1	Dupoué, A., Brischoux, F., & Lourdais, O. (2017). Climate and foraging mode explain interspecific variation in snake metabolic rates. Proceedings of the Royal Society B: Biological Sciences, 284(1867), 20172108.
Pantherophis guttatus	53.6		30		5		2.4		Mammal	Crocker-Buta, S. P., & Secor, S. M. (2014). Determinants and repeatability of the specific dynamic response of the corn snake, Pantherophis guttatus. Comparative Biochemistry and Physiology Part A: Molecular & Integrative Physiology, 169, 60-69.	1	Stuginski, D. R., Navas, C. A., de Barros, F. C., Camacho, A., Bicudo, J. E. P. W., Grego, K. F., & De Carvalho, J. E. (2018). Phylogenetic analysis of standard metabolic rate of snakes: a new proposal for the understanding of interspecific variation in f
Pantherophis guttatus	47.4		30		15		7.05		Mammal	Crocker-Buta, S. P., & Secor, S. M. (2014). Determinants and repeatability of the specific dynamic response of the corn snake, Pantherophis guttatus. Comparative Biochemistry and Physiology Part A: Molecular & Integrative Physiology, 169, 60-69.	1	Stuginski, D. R., Navas, C. A., de Barros, F. C., Camacho, A., Bicudo, J. E. P. W., Grego, K. F., & De Carvalho, J. E. (2018). Phylogenetic analysis of standard metabolic rate of snakes: a new proposal for the understanding of interspecific variation in f
Pantherophis guttatus	44.9		30		25		14.6		Mammal	Crocker-Buta, S. P., & Secor, S. M. (2014). Determinants and repeatability of the specific dynamic response of the corn snake, Pantherophis guttatus. Comparative Biochemistry and Physiology Part A: Molecular & Integrative Physiology, 169, 60-69.	1	Stuginski, D. R., Navas, C. A., de Barros, F. C., Camacho, A., Bicudo, J. E. P. W., Grego, K. F., & De Carvalho, J. E. (2018). Phylogenetic analysis of standard metabolic rate of snakes: a new proposal for the understanding of interspecific variation in f
Pantherophis guttatus	49.6		30		35		23.5		Mammal	Crocker-Buta, S. P., & Secor, S. M. (2014). Determinants and repeatability of the specific dynamic response of the corn snake, Pantherophis guttatus. Comparative Biochemistry and Physiology Part A: Molecular & Integrative Physiology, 169, 60-69.	1	Stuginski, D. R., Navas, C. A., de Barros, F. C., Camacho, A., Bicudo, J. E. P. W., Grego, K. F., & De Carvalho, J. E. (2018). Phylogenetic analysis of standard metabolic rate of snakes: a new proposal for the understanding of interspecific variation in f
Pantherophis guttatus	52.4		30		45		27.4		Mammal	Crocker-Buta, S. P., & Secor, S. M. (2014). Determinants and repeatability of the specific dynamic response of the corn snake, Pantherophis guttatus. Comparative Biochemistry and Physiology Part A: Molecular & Integrative Physiology, 169, 60-69.	1	Stuginski, D. R., Navas, C. A., de Barros, F. C., Camacho, A., Bicudo, J. E. P. W., Grego, K. F., & De Carvalho, J. E. (2018). Phylogenetic analysis of standard metabolic rate of snakes: a new proposal for the understanding of interspecific variation in f
Pantherophis guttatus	43.8		20		25		14.5		Mammal	Crocker-Buta, S. P., & Secor, S. M. (2014). Determinants and repeatability of the specific dynamic response of the corn snake, Pantherophis guttatus. Comparative Biochemistry and Physiology Part A: Molecular & Integrative Physiology, 169, 60-69.	1	Stuginski, D. R., Navas, C. A., de Barros, F. C., Camacho, A., Bicudo, J. E. P. W., Grego, K. F., & De Carvalho, J. E. (2018). Phylogenetic analysis of standard metabolic rate of snakes: a new proposal for the understanding of interspecific variation in f
Pantherophis guttatus	38.1		25		25		11.9		Mammal	Crocker-Buta, S. P., & Secor, S. M. (2014). Determinants and repeatability of the specific dynamic response of the corn snake, Pantherophis guttatus. Comparative Biochemistry and Physiology Part A: Molecular & Integrative Physiology, 169, 60-69.	1	Stuginski, D. R., Navas, C. A., de Barros, F. C., Camacho, A., Bicudo, J. E. P. W., Grego, K. F., & De Carvalho, J. E. (2018). Phylogenetic analysis of standard metabolic rate of snakes: a new proposal for the understanding of interspecific variation in f
Pantherophis guttatus	31.7		30		25		9.5		Mammal	Crocker-Buta, S. P., & Secor, S. M. (2014). Determinants and repeatability of the specific dynamic response of the corn snake, Pantherophis guttatus. Comparative Biochemistry and Physiology Part A: Molecular & Integrative Physiology, 169, 60-69.	1	Stuginski, D. R., Navas, C. A., de Barros, F. C., Camacho, A., Bicudo, J. E. P. W., Grego, K. F., & De Carvalho, J. E. (2018). Phylogenetic analysis of standard metabolic rate of snakes: a new proposal for the understanding of interspecific variation in f
Pantherophis guttatus	44.4		35		25		13.5		Mammal	Crocker-Buta, S. P., & Secor, S. M. (2014). Determinants and repeatability of the specific dynamic response of the corn snake, Pantherophis guttatus. Comparative Biochemistry and Physiology Part A: Molecular & Integrative Physiology, 169, 60-69.	1	Stuginski, D. R., Navas, C. A., de Barros, F. C., Camacho, A., Bicudo, J. E. P. W., Grego, K. F., & De Carvalho, J. E. (2018). Phylogenetic analysis of standard metabolic rate of snakes: a new proposal for the understanding of interspecific variation in f
Pantherophis guttatus	58		30		25		18.3		Mammal	Crocker-Buta, S. P., & Secor, S. M. (2014). Determinants and repeatability of the specific dynamic response of the corn snake, Pantherophis guttatus. Comparative Biochemistry and Physiology Part A: Molecular & Integrative Physiology, 169, 60-69.	1	Stuginski, D. R., Navas, C. A., de Barros, F. C., Camacho, A., Bicudo, J. E. P. W., Grego, K. F., & De Carvalho, J. E. (2018). Phylogenetic analysis of standard metabolic rate of snakes: a new proposal for the understanding of interspecific variation in f
Pantherophis guttatus	44.9		30		25		14.6		Mammal	Crocker-Buta, S. P., & Secor, S. M. (2014). Determinants and repeatability of the specific dynamic response of the corn snake, Pantherophis guttatus. Comparative Biochemistry and Physiology Part A: Molecular & Integrative Physiology, 169, 60-69.	1	Stuginski, D. R., Navas, C. A., de Barros, F. C., Camacho, A., Bicudo, J. E. P. W., Grego, K. F., & De Carvalho, J. E. (2018). Phylogenetic analysis of standard metabolic rate of snakes: a new proposal for the understanding of interspecific variation in f
Pantherophis guttatus	71.9	48.3917	30	29.1667	25	25	25.1	15.1958	Mammal	Crocker-Buta, S. P., & Secor, S. M. (2014). Determinants and repeatability of the specific dynamic response of the corn snake, Pantherophis guttatus. Comparative Biochemistry and Physiology Part A: Molecular & Integrative Physiology, 169, 60-69.	1	Stuginski, D. R., Navas, C. A., de Barros, F. C., Camacho, A., Bicudo, J. E. P. W., Grego, K. F., & De Carvalho, J. E. (2018). Phylogenetic analysis of standard metabolic rate of snakes: a new proposal for the understanding of interspecific variation in f
Pituophis melanoleucus	431		30		25		87.4		Mammal	Secor, S. M. (2009). Specific dynamic action: a review of the postprandial metabolic response. Journal of Comparative Physiology B, 179(1), 1-56.	1	Secor, S. M., & Diamond, J. M. (2000). Evolution of regulatory responses to feeding in snakes. Physiological and Biochemical Zoology, 73(2), 123-141.
Pituophis melanoleucus	732	581.5	30	30	25.1	25.05	211	149.2	Mammal	Secor, S. M. (2009). Specific dynamic action: a review of the postprandial metabolic response. Journal of Comparative Physiology B, 179(1), 1-56.	1	Secor, S. M., & Diamond, J. M. (2000). Evolution of regulatory responses to feeding in snakes. Physiological and Biochemical Zoology, 73(2), 123-141.
Python brongersmai	763	763	30	30	25	25	322	322	Mammal	Secor, S. M. (2009). Specific dynamic action: a review of the postprandial metabolic response. Journal of Comparative Physiology B, 179(1), 1-56.	0	Ott, B. D., & Secor, S. M. (2007). Adaptive regulation of digestive performance in the genus Python. Journal of Experimental Biology, 210(2), 340-356.
Python molurus	113		30		25		71		Mammal	Secor, S. M. (2009). Specific dynamic action: a review of the postprandial metabolic response. Journal of Comparative Physiology B, 179(1), 1-56.	0	Secor, S. M., & Diamond, J. M. (2000). Evolution of regulatory responses to feeding in snakes. Physiological and Biochemical Zoology, 73(2), 123-141.
Python molurus	300		30		20		118		Mammal	Secor, S. M. (2009). Specific dynamic action: a review of the postprandial metabolic response. Journal of Comparative Physiology B, 179(1), 1-56.	0	Secor, S. M., & Diamond, J. M. (2000). Evolution of regulatory responses to feeding in snakes. Physiological and Biochemical Zoology, 73(2), 123-141.
Python molurus	500		30		20		248		Mammal	Secor, S. M. (2009). Specific dynamic action: a review of the postprandial metabolic response. Journal of Comparative Physiology B, 179(1), 1-56.	0	Secor, S. M., & Diamond, J. M. (2000). Evolution of regulatory responses to feeding in snakes. Physiological and Biochemical Zoology, 73(2), 123-141.
Python molurus	650		30		9.4		72.8		Mammal	Secor, S. M. (2009). Specific dynamic action: a review of the postprandial metabolic response. Journal of Comparative Physiology B, 179(1), 1-56.	0	Secor, S. M., & Diamond, J. M. (2000). Evolution of regulatory responses to feeding in snakes. Physiological and Biochemical Zoology, 73(2), 123-141.
Python molurus	690		30		25		420		Mammal	Secor, S. M. (2009). Specific dynamic action: a review of the postprandial metabolic response. Journal of Comparative Physiology B, 179(1), 1-56.	0	Secor, S. M., & Diamond, J. M. (2000). Evolution of regulatory responses to feeding in snakes. Physiological and Biochemical Zoology, 73(2), 123-141.
Python molurus	719		30		25.1		317		Mammal	Secor, S. M. (2009). Specific dynamic action: a review of the postprandial metabolic response. Journal of Comparative Physiology B, 179(1), 1-56.	0	Secor, S. M., & Diamond, J. M. (2000). Evolution of regulatory responses to feeding in snakes. Physiological and Biochemical Zoology, 73(2), 123-141.
Python molurus	736		30		25		438		Mammal	Secor, S. M. (2009). Specific dynamic action: a review of the postprandial metabolic response. Journal of Comparative Physiology B, 179(1), 1-56.	0	Secor, S. M., & Diamond, J. M. (2000). Evolution of regulatory responses to feeding in snakes. Physiological and Biochemical Zoology, 73(2), 123-141.
Python molurus	2394		30		25		1259		Mammal	Secor, S. M. (2009). Specific dynamic action: a review of the postprandial metabolic response. Journal of Comparative Physiology B, 179(1), 1-56.	0	Secor, S. M., & Diamond, J. M. (2000). Evolution of regulatory responses to feeding in snakes. Physiological and Biochemical Zoology, 73(2), 123-141.
Python molurus	6403	1389.44	28.2	29.8	9.2	20.4111	665	400.978	Mammal	Secor, S. M. (2009). Specific dynamic action: a review of the postprandial metabolic response. Journal of Comparative Physiology B, 179(1), 1-56.	0	Secor, S. M., & Diamond, J. M. (2000). Evolution of regulatory responses to feeding in snakes. Physiological and Biochemical Zoology, 73(2), 123-141.
Python regius	147		30		25		51.7		Mammal	Secor, S. M. (2009). Specific dynamic action: a review of the postprandial metabolic response. Journal of Comparative Physiology B, 179(1), 1-56.	0	Ott, B. D., & Secor, S. M. (2007). Adaptive regulation of digestive performance in the genus Python. Journal of Experimental Biology, 210(2), 340-356.
Python regius	147		30		25		17.4		Mammal	Secor, S. M. (2009). Specific dynamic action: a review of the postprandial metabolic response. Journal of Comparative Physiology B, 179(1), 1-56.	0	Ott, B. D., & Secor, S. M. (2007). Adaptive regulation of digestive performance in the genus Python. Journal of Experimental Biology, 210(2), 340-356.
Python regius	715	336.333	30	30	25	25	326	131.7	Mammal	Secor, S. M. (2009). Specific dynamic action: a review of the postprandial metabolic response. Journal of Comparative Physiology B, 179(1), 1-56.	0	Ott, B. D., & Secor, S. M. (2007). Adaptive regulation of digestive performance in the genus Python. Journal of Experimental Biology, 210(2), 340-356.
Python reticulatus	730	730	30	30	25	25	340	340	Mammal	Secor, S. M. (2009). Specific dynamic action: a review of the postprandial metabolic response. Journal of Comparative Physiology B, 179(1), 1-56.	0	Ott, B. D., & Secor, S. M. (2007). Adaptive regulation of digestive performance in the genus Python. Journal of Experimental Biology, 210(2), 340-356.
Python sebae	706	706	30	30	24.9	24.9	347	347	Mammal	Secor, S. M. (2009). Specific dynamic action: a review of the postprandial metabolic response. Journal of Comparative Physiology B, 179(1), 1-56.	0	Ott, B. D., & Secor, S. M. (2007). Adaptive regulation of digestive performance in the genus Python. Journal of Experimental Biology, 210(2), 340-356.
Thamnophis elegans	25.2	25.2	30	30	11	11	1.42	1.42	Fish	Secor, S. M. (2009). Specific dynamic action: a review of the postprandial metabolic response. Journal of Comparative Physiology B, 179(1), 1-56.	1	Stuginski, D. R., Navas, C. A., de Barros, F. C., Camacho, A., Bicudo, J. E. P. W., Grego, K. F., & De Carvalho, J. E. (2018). Phylogenetic analysis of standard metabolic rate of snakes: a new proposal for the understanding of interspecific variation in f
Thamnophis sirtalis	49.5		30		25		19.9		Mammal	Bessler, S. M., Stubblefield, M. C., Ultsch, G. R., & Secor, S. M. (2010). Determinants and modeling of specific dynamic action for the common garter snake (Thamnophis sirtalis). Canadian journal of zoology, 88(8), 808-820.	1	Bessler, S. M., Stubblefield, M. C., Ultsch, G. R., & Secor, S. M. (2010). Determinants and modeling of specific dynamic action for the common garter snake (Thamnophis sirtalis). Canadian journal of zoology, 88(8), 808-820.
Thamnophis sirtalis	47.3		30		25		12.7		Fish	Bessler, S. M., Stubblefield, M. C., Ultsch, G. R., & Secor, S. M. (2010). Determinants and modeling of specific dynamic action for the common garter snake (Thamnophis sirtalis). Canadian journal of zoology, 88(8), 808-820.	1	Bessler, S. M., Stubblefield, M. C., Ultsch, G. R., & Secor, S. M. (2010). Determinants and modeling of specific dynamic action for the common garter snake (Thamnophis sirtalis). Canadian journal of zoology, 88(8), 808-820.
Thamnophis sirtalis	46.3		15		25		4.45		Fish	Bessler, S. M., Stubblefield, M. C., Ultsch, G. R., & Secor, S. M. (2010). Determinants and modeling of specific dynamic action for the common garter snake (Thamnophis sirtalis). Canadian journal of zoology, 88(8), 808-820.	1	Bessler, S. M., Stubblefield, M. C., Ultsch, G. R., & Secor, S. M. (2010). Determinants and modeling of specific dynamic action for the common garter snake (Thamnophis sirtalis). Canadian journal of zoology, 88(8), 808-820.
Thamnophis sirtalis	46.6		20		25		13.1		Fish	Bessler, S. M., Stubblefield, M. C., Ultsch, G. R., & Secor, S. M. (2010). Determinants and modeling of specific dynamic action for the common garter snake (Thamnophis sirtalis). Canadian journal of zoology, 88(8), 808-820.	1	Bessler, S. M., Stubblefield, M. C., Ultsch, G. R., & Secor, S. M. (2010). Determinants and modeling of specific dynamic action for the common garter snake (Thamnophis sirtalis). Canadian journal of zoology, 88(8), 808-820.
Thamnophis sirtalis	47.3		25		25		12.1		Fish	Bessler, S. M., Stubblefield, M. C., Ultsch, G. R., & Secor, S. M. (2010). Determinants and modeling of specific dynamic action for the common garter snake (Thamnophis sirtalis). Canadian journal of zoology, 88(8), 808-820.	1	Bessler, S. M., Stubblefield, M. C., Ultsch, G. R., & Secor, S. M. (2010). Determinants and modeling of specific dynamic action for the common garter snake (Thamnophis sirtalis). Canadian journal of zoology, 88(8), 808-820.
Thamnophis sirtalis	47.3		30		25		14.4		Fish	Bessler, S. M., Stubblefield, M. C., Ultsch, G. R., & Secor, S. M. (2010). Determinants and modeling of specific dynamic action for the common garter snake (Thamnophis sirtalis). Canadian journal of zoology, 88(8), 808-820.	1	Bessler, S. M., Stubblefield, M. C., Ultsch, G. R., & Secor, S. M. (2010). Determinants and modeling of specific dynamic action for the common garter snake (Thamnophis sirtalis). Canadian journal of zoology, 88(8), 808-820.
Thamnophis sirtalis	46.5		35		25		14.8		Fish	Bessler, S. M., Stubblefield, M. C., Ultsch, G. R., & Secor, S. M. (2010). Determinants and modeling of specific dynamic action for the common garter snake (Thamnophis sirtalis). Canadian journal of zoology, 88(8), 808-820.	1	Bessler, S. M., Stubblefield, M. C., Ultsch, G. R., & Secor, S. M. (2010). Determinants and modeling of specific dynamic action for the common garter snake (Thamnophis sirtalis). Canadian journal of zoology, 88(8), 808-820.
Thamnophis sirtalis	44.8		30		5		3.76		Fish	Bessler, S. M., Stubblefield, M. C., Ultsch, G. R., & Secor, S. M. (2010). Determinants and modeling of specific dynamic action for the common garter snake (Thamnophis sirtalis). Canadian journal of zoology, 88(8), 808-820.	1	Bessler, S. M., Stubblefield, M. C., Ultsch, G. R., & Secor, S. M. (2010). Determinants and modeling of specific dynamic action for the common garter snake (Thamnophis sirtalis). Canadian journal of zoology, 88(8), 808-820.
Thamnophis sirtalis	38.6		30		15		6.09		Fish	Bessler, S. M., Stubblefield, M. C., Ultsch, G. R., & Secor, S. M. (2010). Determinants and modeling of specific dynamic action for the common garter snake (Thamnophis sirtalis). Canadian journal of zoology, 88(8), 808-820.	1	Bessler, S. M., Stubblefield, M. C., Ultsch, G. R., & Secor, S. M. (2010). Determinants and modeling of specific dynamic action for the common garter snake (Thamnophis sirtalis). Canadian journal of zoology, 88(8), 808-820.
Thamnophis sirtalis	47.3		30		25		14.4		Fish	Bessler, S. M., Stubblefield, M. C., Ultsch, G. R., & Secor, S. M. (2010). Determinants and modeling of specific dynamic action for the common garter snake (Thamnophis sirtalis). Canadian journal of zoology, 88(8), 808-820.	1	Bessler, S. M., Stubblefield, M. C., Ultsch, G. R., & Secor, S. M. (2010). Determinants and modeling of specific dynamic action for the common garter snake (Thamnophis sirtalis). Canadian journal of zoology, 88(8), 808-820.
Thamnophis sirtalis	42.5		30		35		16.6		Fish	Bessler, S. M., Stubblefield, M. C., Ultsch, G. R., & Secor, S. M. (2010). Determinants and modeling of specific dynamic action for the common garter snake (Thamnophis sirtalis). Canadian journal of zoology, 88(8), 808-820.	1	Bessler, S. M., Stubblefield, M. C., Ultsch, G. R., & Secor, S. M. (2010). Determinants and modeling of specific dynamic action for the common garter snake (Thamnophis sirtalis). Canadian journal of zoology, 88(8), 808-820.
Thamnophis sirtalis	43.9	45.6583	30	27.9167	45	25	29	13.4417	Fish	Bessler, S. M., Stubblefield, M. C., Ultsch, G. R., & Secor, S. M. (2010). Determinants and modeling of specific dynamic action for the common garter snake (Thamnophis sirtalis). Canadian journal of zoology, 88(8), 808-820.	1	Bessler, S. M., Stubblefield, M. C., Ultsch, G. R., & Secor, S. M. (2010). Determinants and modeling of specific dynamic action for the common garter snake (Thamnophis sirtalis). Canadian journal of zoology, 88(8), 808-820.
Trimeresurus gracilis	47.9		14		10.0209		5.15988		Mammal	Chu, C. W., Tsai, T. S., Tsai, I. H., Lin, Y. S., & Tu, M. C. (2009). Prey envenomation does not improve digestive performance in Taiwanese pit vipers (Trimeresurus gracilis and T. stejnegeri stejnegeri). Comparative Biochemistry and Physiology Part A: Molecular & Integrative Physiology, 152(4), 579-585.	0	Lin, C. F., & Tu, M. C. (2008). Food habits of the Taiwanese mountain pitviper, Trimeresurus gracilis. Zoological Studies, 47(6), 697-703.
Trimeresurus gracilis	47.9		14		10.0209		5.5836		Mammal	Chu, C. W., Tsai, T. S., Tsai, I. H., Lin, Y. S., & Tu, M. C. (2009). Prey envenomation does not improve digestive performance in Taiwanese pit vipers (Trimeresurus gracilis and T. stejnegeri stejnegeri). Comparative Biochemistry and Physiology Part A: Molecular & Integrative Physiology, 152(4), 579-585.	0	Lin, C. F., & Tu, M. C. (2008). Food habits of the Taiwanese mountain pitviper, Trimeresurus gracilis. Zoological Studies, 47(6), 697-703.
Trimeresurus gracilis	45.5		24		9.89011		4.66686		Mammal	Chu, C. W., Tsai, T. S., Tsai, I. H., Lin, Y. S., & Tu, M. C. (2009). Prey envenomation does not improve digestive performance in Taiwanese pit vipers (Trimeresurus gracilis and T. stejnegeri stejnegeri). Comparative Biochemistry and Physiology Part A: Molecular & Integrative Physiology, 152(4), 579-585.	0	Lin, C. F., & Tu, M. C. (2008). Food habits of the Taiwanese mountain pitviper, Trimeresurus gracilis. Zoological Studies, 47(6), 697-703.
Trimeresurus gracilis	46.7	47	24	19	10.0642	9.99903	4.7718	5.04554	Mammal	Chu, C. W., Tsai, T. S., Tsai, I. H., Lin, Y. S., & Tu, M. C. (2009). Prey envenomation does not improve digestive performance in Taiwanese pit vipers (Trimeresurus gracilis and T. stejnegeri stejnegeri). Comparative Biochemistry and Physiology Part A: Molecular & Integrative Physiology, 152(4), 579-585.	0	Lin, C. F., & Tu, M. C. (2008). Food habits of the Taiwanese mountain pitviper, Trimeresurus gracilis. Zoological Studies, 47(6), 697-703.
Trimeresurus stejnegeri	56.5		14		9.9115		6.8904		Mammal	Chu, C. W., Tsai, T. S., Tsai, I. H., Lin, Y. S., & Tu, M. C. (2009). Prey envenomation does not improve digestive performance in Taiwanese pit vipers (Trimeresurus gracilis and T. stejnegeri stejnegeri). Comparative Biochemistry and Physiology Part A: Molecular & Integrative Physiology, 152(4), 579-585.	0	Tsai, T. S., Lee, H. J., & Tu, M. C. (2008). Specific dynamic action, apparent assimilation efficiency, and digestive rate in an arboreal pitviper, Trimeresurus stejnegeri stejnegeri. Canadian Journal of Zoology, 86(10), 1139-1151.
Trimeresurus stejnegeri	56.5		14		10.0885		7.05276		Mammal	Chu, C. W., Tsai, T. S., Tsai, I. H., Lin, Y. S., & Tu, M. C. (2009). Prey envenomation does not improve digestive performance in Taiwanese pit vipers (Trimeresurus gracilis and T. stejnegeri stejnegeri). Comparative Biochemistry and Physiology Part A: Molecular & Integrative Physiology, 152(4), 579-585.	0	Tsai, T. S., Lee, H. J., & Tu, M. C. (2008). Specific dynamic action, apparent assimilation efficiency, and digestive rate in an arboreal pitviper, Trimeresurus stejnegeri stejnegeri. Canadian Journal of Zoology, 86(10), 1139-1151.
Trimeresurus stejnegeri	55		24		10		5.94792		Mammal	Chu, C. W., Tsai, T. S., Tsai, I. H., Lin, Y. S., & Tu, M. C. (2009). Prey envenomation does not improve digestive performance in Taiwanese pit vipers (Trimeresurus gracilis and T. stejnegeri stejnegeri). Comparative Biochemistry and Physiology Part A: Molecular & Integrative Physiology, 152(4), 579-585.	0	Tsai, T. S., Lee, H. J., & Tu, M. C. (2008). Specific dynamic action, apparent assimilation efficiency, and digestive rate in an arboreal pitviper, Trimeresurus stejnegeri stejnegeri. Canadian Journal of Zoology, 86(10), 1139-1151.
Trimeresurus stejnegeri	61.4		24		9.93485		7.79526		Mammal	Chu, C. W., Tsai, T. S., Tsai, I. H., Lin, Y. S., & Tu, M. C. (2009). Prey envenomation does not improve digestive performance in Taiwanese pit vipers (Trimeresurus gracilis and T. stejnegeri stejnegeri). Comparative Biochemistry and Physiology Part A: Molecular & Integrative Physiology, 152(4), 579-585.	0	Tsai, T. S., Lee, H. J., & Tu, M. C. (2008). Specific dynamic action, apparent assimilation efficiency, and digestive rate in an arboreal pitviper, Trimeresurus stejnegeri stejnegeri. Canadian Journal of Zoology, 86(10), 1139-1151.
Trimeresurus stejnegeri	53.5		15		10.2		5.48678		Mammal	Tsai, T. S., Lee, H. J., & Tu, M. C. (2008). Specific dynamic action, apparent assimilation efficiency, and digestive rate in an arboreal pitviper, Trimeresurus stejnegeri stejnegeri. Canadian Journal of Zoology, 86(10), 1139-1151.	0	Tsai, T. S., Lee, H. J., & Tu, M. C. (2008). Specific dynamic action, apparent assimilation efficiency, and digestive rate in an arboreal pitviper, Trimeresurus stejnegeri stejnegeri. Canadian Journal of Zoology, 86(10), 1139-1151.
Trimeresurus stejnegeri	51.1		15		22.2		12.5542		Mammal	Tsai, T. S., Lee, H. J., & Tu, M. C. (2008). Specific dynamic action, apparent assimilation efficiency, and digestive rate in an arboreal pitviper, Trimeresurus stejnegeri stejnegeri. Canadian Journal of Zoology, 86(10), 1139-1151.	0	Tsai, T. S., Lee, H. J., & Tu, M. C. (2008). Specific dynamic action, apparent assimilation efficiency, and digestive rate in an arboreal pitviper, Trimeresurus stejnegeri stejnegeri. Canadian Journal of Zoology, 86(10), 1139-1151.
Trimeresurus stejnegeri	54.8		20		10.2		7.15869		Mammal	Tsai, T. S., Lee, H. J., & Tu, M. C. (2008). Specific dynamic action, apparent assimilation efficiency, and digestive rate in an arboreal pitviper, Trimeresurus stejnegeri stejnegeri. Canadian Journal of Zoology, 86(10), 1139-1151.	0	Tsai, T. S., Lee, H. J., & Tu, M. C. (2008). Specific dynamic action, apparent assimilation efficiency, and digestive rate in an arboreal pitviper, Trimeresurus stejnegeri stejnegeri. Canadian Journal of Zoology, 86(10), 1139-1151.
Trimeresurus stejnegeri	53.4		20		19.5		11.8339		Mammal	Tsai, T. S., Lee, H. J., & Tu, M. C. (2008). Specific dynamic action, apparent assimilation efficiency, and digestive rate in an arboreal pitviper, Trimeresurus stejnegeri stejnegeri. Canadian Journal of Zoology, 86(10), 1139-1151.	0	Tsai, T. S., Lee, H. J., & Tu, M. C. (2008). Specific dynamic action, apparent assimilation efficiency, and digestive rate in an arboreal pitviper, Trimeresurus stejnegeri stejnegeri. Canadian Journal of Zoology, 86(10), 1139-1151.
Trimeresurus stejnegeri	53.2	55.0444	25	19	11	12.5594	6.12216	7.87134	Mammal	Tsai, T. S., Lee, H. J., & Tu, M. C. (2008). Specific dynamic action, apparent assimilation efficiency, and digestive rate in an arboreal pitviper, Trimeresurus stejnegeri stejnegeri. Canadian Journal of Zoology, 86(10), 1139-1151.	0	Tsai, T. S., Lee, H. J., & Tu, M. C. (2008). Specific dynamic action, apparent assimilation efficiency, and digestive rate in an arboreal pitviper, Trimeresurus stejnegeri stejnegeri. Canadian Journal of Zoology, 86(10), 1139-1151.

## Sheet: Duration
Species	Body mass [g]	Body mass_mean	Temperature [C]	Temperature_mean	Meal size [%]	Meal size_mean	SDA duration [days]	duration_mean	Meal type	Reference	Foraging mode	Foraging mode_reference
Acanthophis praelognus	448	448	30	30	11.4	11.4	6	6	Mammal	Secor, S. M. (2009). Specific dynamic action: a review of the postprandial metabolic response. Journal of Comparative Physiology B, 179(1), 1-56.	0	Bedford, G.S., 1996. Metabolic physiology, digestive efficiency and energetics of some Australian pythons. M.Sc. Thesis, Northern Territory University, Darwin
Acrantophis dumerili	206	206	30	30	25.1	25.1	6	6	Mammal	Secor, S. M. (2009). Specific dynamic action: a review of the postprandial metabolic response. Journal of Comparative Physiology B, 179(1), 1-56.	0	Ott, B. D., & Secor, S. M. (2007). Adaptive regulation of digestive performance in the genus Python. Journal of Experimental Biology, 210(2), 340-356.
Agkistrodon contortrix	240		25		20		6.75		Mammal	Spencer, M. M., Pierson, M. T., & Gienger, C. M. (2020). Comparative energetics and thermal responses to feeding in allied Agkistrodon snakes with contrasting diet and habitat use. Journal of Comparative Physiology B, 190(3), 329-339.	0	Spencer, M. M., Pierson, M. T., & Gienger, C. M. (2020). Comparative energetics and thermal responses to feeding in allied Agkistrodon snakes with contrasting diet and habitat use. Journal of Comparative Physiology B, 190(3), 329-339.
Agkistrodon contortrix	220	230	30	27.5	20	20	4.5	5.625	Mammal	Spencer, M. M., Pierson, M. T., & Gienger, C. M. (2020). Comparative energetics and thermal responses to feeding in allied Agkistrodon snakes with contrasting diet and habitat use. Journal of Comparative Physiology B, 190(3), 329-339.	0	Spencer, M. M., Pierson, M. T., & Gienger, C. M. (2020). Comparative energetics and thermal responses to feeding in allied Agkistrodon snakes with contrasting diet and habitat use. Journal of Comparative Physiology B, 190(3), 329-339.
Agkistrodon piscivorus	139		25		23.4		9.2		Fish	Secor, S. M. (2009). Specific dynamic action: a review of the postprandial metabolic response. Journal of Comparative Physiology B, 179(1), 1-56.	0	Spencer, M. M., Pierson, M. T., & Gienger, C. M. (2020). Comparative energetics and thermal responses to feeding in allied Agkistrodon snakes with contrasting diet and habitat use. Journal of Comparative Physiology B, 190(3), 329-339.
Agkistrodon piscivorus	300		25		20		7		Mammal	Spencer, M. M., Pierson, M. T., & Gienger, C. M. (2020). Comparative energetics and thermal responses to feeding in allied Agkistrodon snakes with contrasting diet and habitat use. Journal of Comparative Physiology B, 190(3), 329-339.	0	Spencer, M. M., Pierson, M. T., & Gienger, C. M. (2020). Comparative energetics and thermal responses to feeding in allied Agkistrodon snakes with contrasting diet and habitat use. Journal of Comparative Physiology B, 190(3), 329-339.
Agkistrodon piscivorus	270	236.333	30	26.6667	20	21.1333	5.75	7.31667	Mammal	Spencer, M. M., Pierson, M. T., & Gienger, C. M. (2020). Comparative energetics and thermal responses to feeding in allied Agkistrodon snakes with contrasting diet and habitat use. Journal of Comparative Physiology B, 190(3), 329-339.	0	Spencer, M. M., Pierson, M. T., & Gienger, C. M. (2020). Comparative energetics and thermal responses to feeding in allied Agkistrodon snakes with contrasting diet and habitat use. Journal of Comparative Physiology B, 190(3), 329-339.
Aspidites melanocephalus	945.1		24		20.5693		7		Mammal	Bedford, G.S., 1996. Metabolic physiology, digestive efficiency and energetics of some Australian pythons. M.Sc. Thesis, Northern Territory University, Darwin	1	Bedford, G.S., 1996. Metabolic physiology, digestive efficiency and energetics of some Australian pythons. M.Sc. Thesis, Northern Territory University, Darwin
Aspidites melanocephalus	862.7	903.9	33	28.5	14.2576	17.4134	4	5.5	Mammal	Bedford, G.S., 1996. Metabolic physiology, digestive efficiency and energetics of some Australian pythons. M.Sc. Thesis, Northern Territory University, Darwin	1	Bedford, G.S., 1996. Metabolic physiology, digestive efficiency and energetics of some Australian pythons. M.Sc. Thesis, Northern Territory University, Darwin
Boa constrictor	69.8		30		25		6		Mammal	Secor, S. M. (2009). Specific dynamic action: a review of the postprandial metabolic response. Journal of Comparative Physiology B, 179(1), 1-56.	0	Secor, S. M., & Diamond, J. M. (2000). Evolution of regulatory responses to feeding in snakes. Physiological and Biochemical Zoology, 73(2), 123-141.
Boa constrictor	137		30		20		4.8		Mammal	Secor, S. M. (2009). Specific dynamic action: a review of the postprandial metabolic response. Journal of Comparative Physiology B, 179(1), 1-56.	0	Secor, S. M., & Diamond, J. M. (2000). Evolution of regulatory responses to feeding in snakes. Physiological and Biochemical Zoology, 73(2), 123-141.
Boa constrictor	170		30		30		6		Mammal	Secor, S. M. (2009). Specific dynamic action: a review of the postprandial metabolic response. Journal of Comparative Physiology B, 179(1), 1-56.	0	Secor, S. M., & Diamond, J. M. (2000). Evolution of regulatory responses to feeding in snakes. Physiological and Biochemical Zoology, 73(2), 123-141.
Boa constrictor	346		30		25.1		8		Mammal	Secor, S. M. (2009). Specific dynamic action: a review of the postprandial metabolic response. Journal of Comparative Physiology B, 179(1), 1-56.	0	Secor, S. M., & Diamond, J. M. (2000). Evolution of regulatory responses to feeding in snakes. Physiological and Biochemical Zoology, 73(2), 123-141.
Boa constrictor	6303	1405.16	31.3	30.26	7.4	21.5	3.3	5.62	Mammal	Secor, S. M. (2009). Specific dynamic action: a review of the postprandial metabolic response. Journal of Comparative Physiology B, 179(1), 1-56.	0	Secor, S. M., & Diamond, J. M. (2000). Evolution of regulatory responses to feeding in snakes. Physiological and Biochemical Zoology, 73(2), 123-141.
Bothrops alternatus	110.6		20		30		20.9458		Mammal	Gavira, R. S. B., & Andrade, D. V. (2013). Temperature and thermal regime effects on the specific dynamic action of Bothrops alternatus (Serpentes, Viperidae). Amphibia-Reptilia, 34(4), 483-491.	0	Stuginski, D. R., Navas, C. A., de Barros, F. C., Camacho, A., Bicudo, J. E. P. W., Grego, K. F., & De Carvalho, J. E. (2018). Phylogenetic analysis of standard metabolic rate of snakes: a new proposal for the understanding of interspecific variation in feeding behavior. Journal of Comparative Physiology B, 188(2), 315-323.
Bothrops alternatus	101.2		25		30		9.07083		Mammal	Gavira, R. S. B., & Andrade, D. V. (2013). Temperature and thermal regime effects on the specific dynamic action of Bothrops alternatus (Serpentes, Viperidae). Amphibia-Reptilia, 34(4), 483-491.	0	Stuginski, D. R., Navas, C. A., de Barros, F. C., Camacho, A., Bicudo, J. E. P. W., Grego, K. F., & De Carvalho, J. E. (2018). Phylogenetic analysis of standard metabolic rate of snakes: a new proposal for the understanding of interspecific variation in feeding behavior. Journal of Comparative Physiology B, 188(2), 315-323.
Bothrops alternatus	94.8		30		30		6.40417		Mammal	Gavira, R. S. B., & Andrade, D. V. (2013). Temperature and thermal regime effects on the specific dynamic action of Bothrops alternatus (Serpentes, Viperidae). Amphibia-Reptilia, 34(4), 483-491.	0	Stuginski, D. R., Navas, C. A., de Barros, F. C., Camacho, A., Bicudo, J. E. P. W., Grego, K. F., & De Carvalho, J. E. (2018). Phylogenetic analysis of standard metabolic rate of snakes: a new proposal for the understanding of interspecific variation in feeding behavior. Journal of Comparative Physiology B, 188(2), 315-323.
Bothrops alternatus	153.5		30		5		2.25375		Mammal	Gavira, R. S., & Andrade, D. V. (2013). Meal size effects on the postprandial metabolic response of Bothrops alternatus (Serpentes: Viperidae). Zoologia (Curitiba), 30(3), 291-295.	0	Stuginski, D. R., Navas, C. A., de Barros, F. C., Camacho, A., Bicudo, J. E. P. W., Grego, K. F., & De Carvalho, J. E. (2018). Phylogenetic analysis of standard metabolic rate of snakes: a new proposal for the understanding of interspecific variation in feeding behavior. Journal of Comparative Physiology B, 188(2), 315-323.
Bothrops alternatus	151.18		30		10		2.92458		Mammal	Gavira, R. S., & Andrade, D. V. (2013). Meal size effects on the postprandial metabolic response of Bothrops alternatus (Serpentes: Viperidae). Zoologia (Curitiba), 30(3), 291-295.	0	Stuginski, D. R., Navas, C. A., de Barros, F. C., Camacho, A., Bicudo, J. E. P. W., Grego, K. F., & De Carvalho, J. E. (2018). Phylogenetic analysis of standard metabolic rate of snakes: a new proposal for the understanding of interspecific variation in feeding behavior. Journal of Comparative Physiology B, 188(2), 315-323.
Bothrops alternatus	153.39		30		20		4.44167		Mammal	Gavira, R. S., & Andrade, D. V. (2013). Meal size effects on the postprandial metabolic response of Bothrops alternatus (Serpentes: Viperidae). Zoologia (Curitiba), 30(3), 291-295.	0	Stuginski, D. R., Navas, C. A., de Barros, F. C., Camacho, A., Bicudo, J. E. P. W., Grego, K. F., & De Carvalho, J. E. (2018). Phylogenetic analysis of standard metabolic rate of snakes: a new proposal for the understanding of interspecific variation in feeding behavior. Journal of Comparative Physiology B, 188(2), 315-323.
Bothrops alternatus	155.25		30		40		8.88875		Mammal	Gavira, R. S., & Andrade, D. V. (2013). Meal size effects on the postprandial metabolic response of Bothrops alternatus (Serpentes: Viperidae). Zoologia (Curitiba), 30(3), 291-295.	0	Stuginski, D. R., Navas, C. A., de Barros, F. C., Camacho, A., Bicudo, J. E. P. W., Grego, K. F., & De Carvalho, J. E. (2018). Phylogenetic analysis of standard metabolic rate of snakes: a new proposal for the understanding of interspecific variation in feeding behavior. Journal of Comparative Physiology B, 188(2), 315-323.
Bothrops alternatus	239		25		15		9.625		Mammal	Stuginski, D. R., Navas, C. A., de Barros, F. C., Grego, K. F., Martins, M., & de Carvalho, J. E. (2018). The role of feeding specialization on post-prandial metabolic rate in snakes of the genus Bothrops. Zoological science, 35(4), 373-381.	0	Stuginski, D. R., Navas, C. A., de Barros, F. C., Camacho, A., Bicudo, J. E. P. W., Grego, K. F., & De Carvalho, J. E. (2018). Phylogenetic analysis of standard metabolic rate of snakes: a new proposal for the understanding of interspecific variation in feeding behavior. Journal of Comparative Physiology B, 188(2), 315-323.
Bothrops alternatus	18.49	130.823	25	27.2222	20	22.2222	6.42875	7.88704	Mammal	Stuginski, D. R., Navas, C. A., de Barros, F. C., Grego, K. F., Martins, M., & de Carvalho, J. E. (2018). The role of feeding specialization on post-prandial metabolic rate in snakes of the genus Bothrops. Zoological science, 35(4), 373-381.	0	Stuginski, D. R., Navas, C. A., de Barros, F. C., Camacho, A., Bicudo, J. E. P. W., Grego, K. F., & De Carvalho, J. E. (2018). Phylogenetic analysis of standard metabolic rate of snakes: a new proposal for the understanding of interspecific variation in feeding behavior. Journal of Comparative Physiology B, 188(2), 315-323.
Bothrops atrox	449		25		15		9.75		Mammal	Stuginski, D. R., Navas, C. A., de Barros, F. C., Grego, K. F., Martins, M., & de Carvalho, J. E. (2018). The role of feeding specialization on post-prandial metabolic rate in snakes of the genus Bothrops. Zoological science, 35(4), 373-381.	0	Stuginski, D. R., Navas, C. A., de Barros, F. C., Camacho, A., Bicudo, J. E. P. W., Grego, K. F., & De Carvalho, J. E. (2018). Phylogenetic analysis of standard metabolic rate of snakes: a new proposal for the understanding of interspecific variation in feeding behavior. Journal of Comparative Physiology B, 188(2), 315-323.
Bothrops atrox	15.09	232.045	25	25	20	17.5	10.0713	9.91062	Mammal	Stuginski, D. R., Navas, C. A., de Barros, F. C., Grego, K. F., Martins, M., & de Carvalho, J. E. (2018). The role of feeding specialization on post-prandial metabolic rate in snakes of the genus Bothrops. Zoological science, 35(4), 373-381.	0	Stuginski, D. R., Navas, C. A., de Barros, F. C., Camacho, A., Bicudo, J. E. P. W., Grego, K. F., & De Carvalho, J. E. (2018). Phylogenetic analysis of standard metabolic rate of snakes: a new proposal for the understanding of interspecific variation in feeding behavior. Journal of Comparative Physiology B, 188(2), 315-323.
Bothrops erythromelas	152.31		25		15		10.5		Mammal	Stuginski, D. R., Navas, C. A., de Barros, F. C., Grego, K. F., Martins, M., & de Carvalho, J. E. (2018). The role of feeding specialization on post-prandial metabolic rate in snakes of the genus Bothrops. Zoological science, 35(4), 373-381.	0	Stuginski, D. R., Navas, C. A., de Barros, F. C., Camacho, A., Bicudo, J. E. P. W., Grego, K. F., & De Carvalho, J. E. (2018). Phylogenetic analysis of standard metabolic rate of snakes: a new proposal for the understanding of interspecific variation in feeding behavior. Journal of Comparative Physiology B, 188(2), 315-323.
Bothrops erythromelas	9.32	80.815	25	25	20	17.5	9.625	10.0625	Mammal	Stuginski, D. R., Navas, C. A., de Barros, F. C., Grego, K. F., Martins, M., & de Carvalho, J. E. (2018). The role of feeding specialization on post-prandial metabolic rate in snakes of the genus Bothrops. Zoological science, 35(4), 373-381.	0	Stuginski, D. R., Navas, C. A., de Barros, F. C., Camacho, A., Bicudo, J. E. P. W., Grego, K. F., & De Carvalho, J. E. (2018). Phylogenetic analysis of standard metabolic rate of snakes: a new proposal for the understanding of interspecific variation in feeding behavior. Journal of Comparative Physiology B, 188(2), 315-323.
Bothrops jararaca	222.6		25		15		10		Mammal	Stuginski, D. R., Navas, C. A., de Barros, F. C., Grego, K. F., Martins, M., & de Carvalho, J. E. (2018). The role of feeding specialization on post-prandial metabolic rate in snakes of the genus Bothrops. Zoological science, 35(4), 373-381.	0	Stuginski, D. R., Navas, C. A., de Barros, F. C., Camacho, A., Bicudo, J. E. P. W., Grego, K. F., & De Carvalho, J. E. (2018). Phylogenetic analysis of standard metabolic rate of snakes: a new proposal for the understanding of interspecific variation in feeding behavior. Journal of Comparative Physiology B, 188(2), 315-323.
Bothrops jararaca	15.09	118.845	25	25	20	17.5	9.83333	9.91667	Mammal	Stuginski, D. R., Navas, C. A., de Barros, F. C., Grego, K. F., Martins, M., & de Carvalho, J. E. (2018). The role of feeding specialization on post-prandial metabolic rate in snakes of the genus Bothrops. Zoological science, 35(4), 373-381.	0	Stuginski, D. R., Navas, C. A., de Barros, F. C., Camacho, A., Bicudo, J. E. P. W., Grego, K. F., & De Carvalho, J. E. (2018). Phylogenetic analysis of standard metabolic rate of snakes: a new proposal for the understanding of interspecific variation in feeding behavior. Journal of Comparative Physiology B, 188(2), 315-323.
Bothrops jararacussu	204.17		25		15		9.58333		Mammal	Stuginski, D. R., Navas, C. A., de Barros, F. C., Grego, K. F., Martins, M., & de Carvalho, J. E. (2018). The role of feeding specialization on post-prandial metabolic rate in snakes of the genus Bothrops. Zoological science, 35(4), 373-381.	0	Stuginski, D. R., Navas, C. A., de Barros, F. C., Camacho, A., Bicudo, J. E. P. W., Grego, K. F., & De Carvalho, J. E. (2018). Phylogenetic analysis of standard metabolic rate of snakes: a new proposal for the understanding of interspecific variation in feeding behavior. Journal of Comparative Physiology B, 188(2), 315-323.
Bothrops jararacussu	13.27	108.72	25	25	20	17.5	10.5417	10.0625	Mammal	Stuginski, D. R., Navas, C. A., de Barros, F. C., Grego, K. F., Martins, M., & de Carvalho, J. E. (2018). The role of feeding specialization on post-prandial metabolic rate in snakes of the genus Bothrops. Zoological science, 35(4), 373-381.	0	Stuginski, D. R., Navas, C. A., de Barros, F. C., Camacho, A., Bicudo, J. E. P. W., Grego, K. F., & De Carvalho, J. E. (2018). Phylogenetic analysis of standard metabolic rate of snakes: a new proposal for the understanding of interspecific variation in feeding behavior. Journal of Comparative Physiology B, 188(2), 315-323.
Coluber constrictor	223	223	30	30	25	25	4	4	Mammal	Secor, S. M. (2009). Specific dynamic action: a review of the postprandial metabolic response. Journal of Comparative Physiology B, 179(1), 1-56.	1	Secor, S. M., & Diamond, J. M. (2000). Evolution of regulatory responses to feeding in snakes. Physiological and Biochemical Zoology, 73(2), 123-141.
Corallus hortulanus	308	308	30	30	25	25	5	5	Mammal	Secor, S. M. (2009). Specific dynamic action: a review of the postprandial metabolic response. Journal of Comparative Physiology B, 179(1), 1-56.	1	Secor S.M. and B.D. Ott. 2007. Adaptive correlation between feeding habits and digestive physiology for boas and pythons. Pp. 257–268 in R.W. Henderson and R. Powell, eds. Biology of the Boas and Pythons. Eagle Mountain, Eagle Mountain, UT
Crotalus atrox	200	200	30	30	9.9	9.9	3.2	3.2	Mammal	Secor, S. M. (2009). Specific dynamic action: a review of the postprandial metabolic response. Journal of Comparative Physiology B, 179(1), 1-56.	0	Stuginski, D. R., Navas, C. A., de Barros, F. C., Camacho, A., Bicudo, J. E. P. W., Grego, K. F., & De Carvalho, J. E. (2018). Phylogenetic analysis of standard metabolic rate of snakes: a new proposal for the understanding of interspecific variation in feeding behavior. Journal of Comparative Physiology B, 188(2), 315-323.
Crotalus cerastes	127		30		26		9		Mammal	Secor, S. M. (2009). Specific dynamic action: a review of the postprandial metabolic response. Journal of Comparative Physiology B, 179(1), 1-56.	0	Secor, S. M., & Diamond, J. M. (2000). Evolution of regulatory responses to feeding in snakes. Physiological and Biochemical Zoology, 73(2), 123-141.
Crotalus cerastes	161	144	30	30	25	25.5	12	10.5	Mammal	Secor, S. M. (2009). Specific dynamic action: a review of the postprandial metabolic response. Journal of Comparative Physiology B, 179(1), 1-56.	0	Secor, S. M., & Diamond, J. M. (2000). Evolution of regulatory responses to feeding in snakes. Physiological and Biochemical Zoology, 73(2), 123-141.
Crotalus durissus	42	42	30	30	20	20	3.5	3.5	Mammal	Secor, S. M. (2009). Specific dynamic action: a review of the postprandial metabolic response. Journal of Comparative Physiology B, 179(1), 1-56.	0	Andrade, D. V., Cruz-Neto, A. P., & Abe, A. S. (1997). Meal size and specific dynamic action in the rattlesnake Crotalus durissus (Serpentes: Viperidae). Herpetologica, 485-493.
Crotalus_oreganus	12.4		30		35		5		Mammal	LaBonte, J. P., Welch Jr, K. C., & Suarez, R. K. (2011). Digestive performance in neonatal Southern Pacific Rattlesnakes (Crotalus oreganus helleri). Canadian journal of zoology, 89(8), 705-713.	0	Putman, B. J., Barbour, M. A., & Clark, R. W. (2016). The foraging behavior of free-ranging rattlesnakes (Crotalus oreganus) in California ground squirrel (Otospermophilus beecheyi) colonies. Herpetologica, 72(1), 55-63.
Crotalus_oreganus	12.4		30		35		6		Mammal	LaBonte, J. P., Welch Jr, K. C., & Suarez, R. K. (2011). Digestive performance in neonatal Southern Pacific Rattlesnakes (Crotalus oreganus helleri). Canadian journal of zoology, 89(8), 705-713.	0	Putman, B. J., Barbour, M. A., & Clark, R. W. (2016). The foraging behavior of free-ranging rattlesnakes (Crotalus oreganus) in California ground squirrel (Otospermophilus beecheyi) colonies. Herpetologica, 72(1), 55-63.
Crotalus_oreganus	12.4		22		35		7		Mammal	LaBonte, J. P., Welch Jr, K. C., & Suarez, R. K. (2011). Digestive performance in neonatal Southern Pacific Rattlesnakes (Crotalus oreganus helleri). Canadian journal of zoology, 89(8), 705-713.	0	Putman, B. J., Barbour, M. A., & Clark, R. W. (2016). The foraging behavior of free-ranging rattlesnakes (Crotalus oreganus) in California ground squirrel (Otospermophilus beecheyi) colonies. Herpetologica, 72(1), 55-63.
Crotalus_oreganus	12.4	12.4	22	26	35	35	9	6.75	Mammal	LaBonte, J. P., Welch Jr, K. C., & Suarez, R. K. (2011). Digestive performance in neonatal Southern Pacific Rattlesnakes (Crotalus oreganus helleri). Canadian journal of zoology, 89(8), 705-713.	0	Putman, B. J., Barbour, M. A., & Clark, R. W. (2016). The foraging behavior of free-ranging rattlesnakes (Crotalus oreganus) in California ground squirrel (Otospermophilus beecheyi) colonies. Herpetologica, 72(1), 55-63.
Drymarchon corais	2520	2520	29.3	29.3	5.8	5.8	1.9	1.9	Mammal	Secor, S. M. (2009). Specific dynamic action: a review of the postprandial metabolic response. Journal of Comparative Physiology B, 179(1), 1-56.	1	da Costa-Prudente, A. L., Costa-Menks, A., da Silva, F. M., & Maschio, G. F. (2014). Diet and reproduction of the western indigo snake Drymarchon corais (serpentes: Colubridae) from the Brazilian Amazon. Herpetological Notes, 7, 99-108.
Eunectes murinus	781	781	30	30	25	25	8	8	Mammal	Secor, S. M. (2009). Specific dynamic action: a review of the postprandial metabolic response. Journal of Comparative Physiology B, 179(1), 1-56.	0	Ott, B. D., & Secor, S. M. (2007). Adaptive regulation of digestive performance in the genus Python. Journal of Experimental Biology, 210(2), 340-356.
Lampropeltis getula	188	188	30	30	24.8	24.8	4	4	Mammal	Secor, S. M. (2009). Specific dynamic action: a review of the postprandial metabolic response. Journal of Comparative Physiology B, 179(1), 1-56.	1	Secor, S. M., & Diamond, J. M. (2000). Evolution of regulatory responses to feeding in snakes. Physiological and Biochemical Zoology, 73(2), 123-141.
Lamprophis fuliginosus	16.3	16.3	25	25	20	20	6	6	Mammal	Secor, S. M. (2009). Specific dynamic action: a review of the postprandial metabolic response. Journal of Comparative Physiology B, 179(1), 1-56.	1	Jackson, A. G. S., Leu, S. Y., & Hicks, J. W. (2017). Simultaneously Occurring Elevated Metabolic States Expose Constraints in Maximal Levels of Oxygen Consumption in the Oviparous Snake Lamprophis fuliginosus. Physiological and Biochemical Zoology, 90(3), 301-312.
Liasis childreni	270.7		24		15.8109		7		Mammal	Bedford, G.S., 1996. Metabolic physiology, digestive efficiency and energetics of some Australian pythons. M.Sc. Thesis, Northern Territory University, Darwin	0	Bedford, G.S., 1996. Metabolic physiology, digestive efficiency and energetics of some Australian pythons. M.Sc. Thesis, Northern Territory University, Darwin
Liasis childreni	251.1		27		15.3325		7		Mammal	Bedford, G.S., 1996. Metabolic physiology, digestive efficiency and energetics of some Australian pythons. M.Sc. Thesis, Northern Territory University, Darwin	0	Bedford, G.S., 1996. Metabolic physiology, digestive efficiency and energetics of some Australian pythons. M.Sc. Thesis, Northern Territory University, Darwin
Liasis childreni	244.1		30		10.2417		6		Mammal	Bedford, G.S., 1996. Metabolic physiology, digestive efficiency and energetics of some Australian pythons. M.Sc. Thesis, Northern Territory University, Darwin	0	Bedford, G.S., 1996. Metabolic physiology, digestive efficiency and energetics of some Australian pythons. M.Sc. Thesis, Northern Territory University, Darwin
Liasis childreni	242.5	252.1	33	28.5	31.299	18.171	4	6	Mammal	Bedford, G.S., 1996. Metabolic physiology, digestive efficiency and energetics of some Australian pythons. M.Sc. Thesis, Northern Territory University, Darwin	0	Bedford, G.S., 1996. Metabolic physiology, digestive efficiency and energetics of some Australian pythons. M.Sc. Thesis, Northern Territory University, Darwin
Liasis fuscus	1343.7		24		14.6312		7		Mammal	Bedford, G.S., 1996. Metabolic physiology, digestive efficiency and energetics of some Australian pythons. M.Sc. Thesis, Northern Territory University, Darwin	0	Bedford, G.S., 1996. Metabolic physiology, digestive efficiency and energetics of some Australian pythons. M.Sc. Thesis, Northern Territory University, Darwin
Liasis fuscus	1244.8		27		9.82487		7		Mammal	Bedford, G.S., 1996. Metabolic physiology, digestive efficiency and energetics of some Australian pythons. M.Sc. Thesis, Northern Territory University, Darwin	0	Bedford, G.S., 1996. Metabolic physiology, digestive efficiency and energetics of some Australian pythons. M.Sc. Thesis, Northern Territory University, Darwin
Liasis fuscus	1153.9		30		20.9464		6		Mammal	Bedford, G.S., 1996. Metabolic physiology, digestive efficiency and energetics of some Australian pythons. M.Sc. Thesis, Northern Territory University, Darwin	0	Bedford, G.S., 1996. Metabolic physiology, digestive efficiency and energetics of some Australian pythons. M.Sc. Thesis, Northern Territory University, Darwin
Liasis fuscus	1251.8	1248.55	33	28.5	11.3197	14.1805	4	6	Mammal	Bedford, G.S., 1996. Metabolic physiology, digestive efficiency and energetics of some Australian pythons. M.Sc. Thesis, Northern Territory University, Darwin	0	Bedford, G.S., 1996. Metabolic physiology, digestive efficiency and energetics of some Australian pythons. M.Sc. Thesis, Northern Territory University, Darwin
Liasis olivaceus	2929.6		27		24.4675		7		Mammal	Bedford, G.S., 1996. Metabolic physiology, digestive efficiency and energetics of some Australian pythons. M.Sc. Thesis, Northern Territory University, Darwin	0	Bedford, G.S., 1996. Metabolic physiology, digestive efficiency and energetics of some Australian pythons. M.Sc. Thesis, Northern Territory University, Darwin
Liasis olivaceus	2859.3		30		22.4985		6		Mammal	Bedford, G.S., 1996. Metabolic physiology, digestive efficiency and energetics of some Australian pythons. M.Sc. Thesis, Northern Territory University, Darwin	0	Bedford, G.S., 1996. Metabolic physiology, digestive efficiency and energetics of some Australian pythons. M.Sc. Thesis, Northern Territory University, Darwin
Liasis olivaceus	3023	2937.3	33	30	17.9457	21.6373	4	5.66667	Mammal	Bedford, G.S., 1996. Metabolic physiology, digestive efficiency and energetics of some Australian pythons. M.Sc. Thesis, Northern Territory University, Darwin	0	Bedford, G.S., 1996. Metabolic physiology, digestive efficiency and energetics of some Australian pythons. M.Sc. Thesis, Northern Territory University, Darwin
Liasis stimsoni	309.5		24		16.4136		7		Mammal	Bedford, G.S., 1996. Metabolic physiology, digestive efficiency and energetics of some Australian pythons. M.Sc. Thesis, Northern Territory University, Darwin	0	Bedford, G.S., 1996. Metabolic physiology, digestive efficiency and energetics of some Australian pythons. M.Sc. Thesis, Northern Territory University, Darwin
Liasis stimsoni	448.3		27		12.157		7		Mammal	Bedford, G.S., 1996. Metabolic physiology, digestive efficiency and energetics of some Australian pythons. M.Sc. Thesis, Northern Territory University, Darwin	0	Bedford, G.S., 1996. Metabolic physiology, digestive efficiency and energetics of some Australian pythons. M.Sc. Thesis, Northern Territory University, Darwin
Liasis stimsoni	927.2		30		9.72821		6		Mammal	Bedford, G.S., 1996. Metabolic physiology, digestive efficiency and energetics of some Australian pythons. M.Sc. Thesis, Northern Territory University, Darwin	0	Bedford, G.S., 1996. Metabolic physiology, digestive efficiency and energetics of some Australian pythons. M.Sc. Thesis, Northern Territory University, Darwin
Liasis stimsoni	275.4	490.1	33	28.5	18.1191	14.1045	4	6	Mammal	Bedford, G.S., 1996. Metabolic physiology, digestive efficiency and energetics of some Australian pythons. M.Sc. Thesis, Northern Territory University, Darwin	0	Bedford, G.S., 1996. Metabolic physiology, digestive efficiency and energetics of some Australian pythons. M.Sc. Thesis, Northern Territory University, Darwin
Lichanura trivirgata	163	163	30	30	25	25	9	9	Mammal	Secor, S. M. (2009). Specific dynamic action: a review of the postprandial metabolic response. Journal of Comparative Physiology B, 179(1), 1-56.	0	Secor, S. M., & Diamond, J. M. (2000). Evolution of regulatory responses to feeding in snakes. Physiological and Biochemical Zoology, 73(2), 123-141.
Masticophis flagellum	273	273	30	30	25	25	5	5	Mammal	Secor, S. M. (2009). Specific dynamic action: a review of the postprandial metabolic response. Journal of Comparative Physiology B, 179(1), 1-56.	1	Secor, S. M., & Diamond, J. M. (2000). Evolution of regulatory responses to feeding in snakes. Physiological and Biochemical Zoology, 73(2), 123-141.
Morelia spilota	64.8		30		25		5		Mammal	Secor, S. M. (2009). Specific dynamic action: a review of the postprandial metabolic response. Journal of Comparative Physiology B, 179(1), 1-56.	0	Bedford, G.S., 1996. Metabolic physiology, digestive efficiency and energetics of some Australian pythons. M.Sc. Thesis, Northern Territory University, Darwin
Morelia spilota	1085.2		24		15.9233		7		Mammal	Bedford, G.S., 1996. Metabolic physiology, digestive efficiency and energetics of some Australian pythons. M.Sc. Thesis, Northern Territory University, Darwin	0	Bedford, G.S., 1996. Metabolic physiology, digestive efficiency and energetics of some Australian pythons. M.Sc. Thesis, Northern Territory University, Darwin
Morelia spilota	1000.9		27		18.853		7		Mammal	Bedford, G.S., 1996. Metabolic physiology, digestive efficiency and energetics of some Australian pythons. M.Sc. Thesis, Northern Territory University, Darwin	0	Bedford, G.S., 1996. Metabolic physiology, digestive efficiency and energetics of some Australian pythons. M.Sc. Thesis, Northern Territory University, Darwin
Morelia spilota	981.6		30		15.9739		6		Mammal	Bedford, G.S., 1996. Metabolic physiology, digestive efficiency and energetics of some Australian pythons. M.Sc. Thesis, Northern Territory University, Darwin	0	Bedford, G.S., 1996. Metabolic physiology, digestive efficiency and energetics of some Australian pythons. M.Sc. Thesis, Northern Territory University, Darwin
Morelia spilota	941.9		33		13.2498		4		Mammal	Bedford, G.S., 1996. Metabolic physiology, digestive efficiency and energetics of some Australian pythons. M.Sc. Thesis, Northern Territory University, Darwin	0	Bedford, G.S., 1996. Metabolic physiology, digestive efficiency and energetics of some Australian pythons. M.Sc. Thesis, Northern Territory University, Darwin
Morelia spilota	130		30		23		6		Mammal	Secor, S. M. (2009). Specific dynamic action: a review of the postprandial metabolic response. Journal of Comparative Physiology B, 179(1), 1-56.	0	Bedford, G.S., 1996. Metabolic physiology, digestive efficiency and energetics of some Australian pythons. M.Sc. Thesis, Northern Territory University, Darwin
Morelia spilota	848.5		24		9.39305		7		mammal	Bedford, G.S., 1996. Metabolic physiology, digestive efficiency and energetics of some Australian pythons. M.Sc. Thesis, Northern Territory University, Darwin	0	Bedford, G.S., 1996. Metabolic physiology, digestive efficiency and energetics of some Australian pythons. M.Sc. Thesis, Northern Territory University, Darwin
Morelia spilota	1062		27		9.34764		7		Mammal	Bedford, G.S., 1996. Metabolic physiology, digestive efficiency and energetics of some Australian pythons. M.Sc. Thesis, Northern Territory University, Darwin	0	Bedford, G.S., 1996. Metabolic physiology, digestive efficiency and energetics of some Australian pythons. M.Sc. Thesis, Northern Territory University, Darwin
Morelia spilota	540.3		30		12.8447		6		Mammal	Bedford, G.S., 1996. Metabolic physiology, digestive efficiency and energetics of some Australian pythons. M.Sc. Thesis, Northern Territory University, Darwin	0	Bedford, G.S., 1996. Metabolic physiology, digestive efficiency and energetics of some Australian pythons. M.Sc. Thesis, Northern Territory University, Darwin
Morelia spilota	833.6	748.88	33	28.8	12.1641	15.575	4	5.9	Mammal	Bedford, G.S., 1996. Metabolic physiology, digestive efficiency and energetics of some Australian pythons. M.Sc. Thesis, Northern Territory University, Darwin	0	Bedford, G.S., 1996. Metabolic physiology, digestive efficiency and energetics of some Australian pythons. M.Sc. Thesis, Northern Territory University, Darwin
Natrix maura	30	30	25	25	11.7	11.7	4	4	Fish	Secor, S. M. (2009). Specific dynamic action: a review of the postprandial metabolic response. Journal of Comparative Physiology B, 179(1), 1-56.	1	Stuginski, D. R., Navas, C. A., de Barros, F. C., Camacho, A., Bicudo, J. E. P. W., Grego, K. F., & De Carvalho, J. E. (2018). Phylogenetic analysis of standard metabolic rate of snakes: a new proposal for the understanding of interspecific variation in f
Nerodia fasciata	30.2	30.2	25	25	19.7	19.7	3.5	3.5	Fish	Secor, S. M. (2009). Specific dynamic action: a review of the postprandial metabolic response. Journal of Comparative Physiology B, 179(1), 1-56.	1	Stuginski, D. R., Navas, C. A., de Barros, F. C., Camacho, A., Bicudo, J. E. P. W., Grego, K. F., & De Carvalho, J. E. (2018). Phylogenetic analysis of standard metabolic rate of snakes: a new proposal for the understanding of interspecific variation in f
Nerodia rhombifer	355	355	30	30	25.1	25.1	7	7	Fish	Cox, C. L., & Secor, S. M. (2010). Integrated postprandial responses of the diamondback water snake, Nerodia rhombifer. Physiological and Biochemical Zoology, 83(4), 618-631.	1	Cox, C. L., & Secor, S. M. (2010). Integrated postprandial responses of the diamondback water snake, Nerodia rhombifer. Physiological and Biochemical Zoology, 83(4), 618-631.
Nerodia sipedon	13	13	27	27	10	10	3.7	3.7	Fish	Secor, S. M. (2009). Specific dynamic action: a review of the postprandial metabolic response. Journal of Comparative Physiology B, 179(1), 1-56.	1	Dupoué, A., Brischoux, F., & Lourdais, O. (2017). Climate and foraging mode explain interspecific variation in snake metabolic rates. Proceedings of the Royal Society B: Biological Sciences, 284(1867), 20172108.
Pantherophis guttatus	53.6		30		5		2		Mammal	Crocker-Buta, S. P., & Secor, S. M. (2014). Determinants and repeatability of the specific dynamic response of the corn snake, Pantherophis guttatus. Comparative Biochemistry and Physiology Part A: Molecular & Integrative Physiology, 169, 60-69.	1	Stuginski, D. R., Navas, C. A., de Barros, F. C., Camacho, A., Bicudo, J. E. P. W., Grego, K. F., & De Carvalho, J. E. (2018). Phylogenetic analysis of standard metabolic rate of snakes: a new proposal for the understanding of interspecific variation in f
Pantherophis guttatus	47.4		30		15		3		Mammal	Crocker-Buta, S. P., & Secor, S. M. (2014). Determinants and repeatability of the specific dynamic response of the corn snake, Pantherophis guttatus. Comparative Biochemistry and Physiology Part A: Molecular & Integrative Physiology, 169, 60-69.	1	Stuginski, D. R., Navas, C. A., de Barros, F. C., Camacho, A., Bicudo, J. E. P. W., Grego, K. F., & De Carvalho, J. E. (2018). Phylogenetic analysis of standard metabolic rate of snakes: a new proposal for the understanding of interspecific variation in f
Pantherophis guttatus	44.9		30		25		5		Mammal	Crocker-Buta, S. P., & Secor, S. M. (2014). Determinants and repeatability of the specific dynamic response of the corn snake, Pantherophis guttatus. Comparative Biochemistry and Physiology Part A: Molecular & Integrative Physiology, 169, 60-69.	1	Stuginski, D. R., Navas, C. A., de Barros, F. C., Camacho, A., Bicudo, J. E. P. W., Grego, K. F., & De Carvalho, J. E. (2018). Phylogenetic analysis of standard metabolic rate of snakes: a new proposal for the understanding of interspecific variation in f
Pantherophis guttatus	49.6		30		35		6		Mammal	Crocker-Buta, S. P., & Secor, S. M. (2014). Determinants and repeatability of the specific dynamic response of the corn snake, Pantherophis guttatus. Comparative Biochemistry and Physiology Part A: Molecular & Integrative Physiology, 169, 60-69.	1	Stuginski, D. R., Navas, C. A., de Barros, F. C., Camacho, A., Bicudo, J. E. P. W., Grego, K. F., & De Carvalho, J. E. (2018). Phylogenetic analysis of standard metabolic rate of snakes: a new proposal for the understanding of interspecific variation in f
Pantherophis guttatus	52.4		30		45		8		Mammal	Crocker-Buta, S. P., & Secor, S. M. (2014). Determinants and repeatability of the specific dynamic response of the corn snake, Pantherophis guttatus. Comparative Biochemistry and Physiology Part A: Molecular & Integrative Physiology, 169, 60-69.	1	Stuginski, D. R., Navas, C. A., de Barros, F. C., Camacho, A., Bicudo, J. E. P. W., Grego, K. F., & De Carvalho, J. E. (2018). Phylogenetic analysis of standard metabolic rate of snakes: a new proposal for the understanding of interspecific variation in f
Pantherophis guttatus	43.8		20		25		10		Mammal	Crocker-Buta, S. P., & Secor, S. M. (2014). Determinants and repeatability of the specific dynamic response of the corn snake, Pantherophis guttatus. Comparative Biochemistry and Physiology Part A: Molecular & Integrative Physiology, 169, 60-69.	1	Stuginski, D. R., Navas, C. A., de Barros, F. C., Camacho, A., Bicudo, J. E. P. W., Grego, K. F., & De Carvalho, J. E. (2018). Phylogenetic analysis of standard metabolic rate of snakes: a new proposal for the understanding of interspecific variation in f
Pantherophis guttatus	38.1		25		25		8		Mammal	Crocker-Buta, S. P., & Secor, S. M. (2014). Determinants and repeatability of the specific dynamic response of the corn snake, Pantherophis guttatus. Comparative Biochemistry and Physiology Part A: Molecular & Integrative Physiology, 169, 60-69.	1	Stuginski, D. R., Navas, C. A., de Barros, F. C., Camacho, A., Bicudo, J. E. P. W., Grego, K. F., & De Carvalho, J. E. (2018). Phylogenetic analysis of standard metabolic rate of snakes: a new proposal for the understanding of interspecific variation in f
Pantherophis guttatus	31.7		30		25		5		Mammal	Crocker-Buta, S. P., & Secor, S. M. (2014). Determinants and repeatability of the specific dynamic response of the corn snake, Pantherophis guttatus. Comparative Biochemistry and Physiology Part A: Molecular & Integrative Physiology, 169, 60-69.	1	Stuginski, D. R., Navas, C. A., de Barros, F. C., Camacho, A., Bicudo, J. E. P. W., Grego, K. F., & De Carvalho, J. E. (2018). Phylogenetic analysis of standard metabolic rate of snakes: a new proposal for the understanding of interspecific variation in f
Pantherophis guttatus	44.4		35		25		4		Mammal	Crocker-Buta, S. P., & Secor, S. M. (2014). Determinants and repeatability of the specific dynamic response of the corn snake, Pantherophis guttatus. Comparative Biochemistry and Physiology Part A: Molecular & Integrative Physiology, 169, 60-69.	1	Stuginski, D. R., Navas, C. A., de Barros, F. C., Camacho, A., Bicudo, J. E. P. W., Grego, K. F., & De Carvalho, J. E. (2018). Phylogenetic analysis of standard metabolic rate of snakes: a new proposal for the understanding of interspecific variation in f
Pantherophis guttatus	58		30		25		5		Mammal	Crocker-Buta, S. P., & Secor, S. M. (2014). Determinants and repeatability of the specific dynamic response of the corn snake, Pantherophis guttatus. Comparative Biochemistry and Physiology Part A: Molecular & Integrative Physiology, 169, 60-69.	1	Stuginski, D. R., Navas, C. A., de Barros, F. C., Camacho, A., Bicudo, J. E. P. W., Grego, K. F., & De Carvalho, J. E. (2018). Phylogenetic analysis of standard metabolic rate of snakes: a new proposal for the understanding of interspecific variation in f
Pantherophis guttatus	44.9		30		25		5		Mammal	Crocker-Buta, S. P., & Secor, S. M. (2014). Determinants and repeatability of the specific dynamic response of the corn snake, Pantherophis guttatus. Comparative Biochemistry and Physiology Part A: Molecular & Integrative Physiology, 169, 60-69.	1	Stuginski, D. R., Navas, C. A., de Barros, F. C., Camacho, A., Bicudo, J. E. P. W., Grego, K. F., & De Carvalho, J. E. (2018). Phylogenetic analysis of standard metabolic rate of snakes: a new proposal for the understanding of interspecific variation in f
Pantherophis guttatus	71.9	48.3917	30	29.1667	25	25	5	5.5	Mammal	Crocker-Buta, S. P., & Secor, S. M. (2014). Determinants and repeatability of the specific dynamic response of the corn snake, Pantherophis guttatus. Comparative Biochemistry and Physiology Part A: Molecular & Integrative Physiology, 169, 60-69.	1	Stuginski, D. R., Navas, C. A., de Barros, F. C., Camacho, A., Bicudo, J. E. P. W., Grego, K. F., & De Carvalho, J. E. (2018). Phylogenetic analysis of standard metabolic rate of snakes: a new proposal for the understanding of interspecific variation in f
Pituophis melanoleucus	732	732	30	30	25.1	25.1	5	5	Mammal	Secor, S. M. (2009). Specific dynamic action: a review of the postprandial metabolic response. Journal of Comparative Physiology B, 179(1), 1-56.	1	Secor, S. M., & Diamond, J. M. (2000). Evolution of regulatory responses to feeding in snakes. Physiological and Biochemical Zoology, 73(2), 123-141.
Python brongersmai	763	763	30	30	25	25	8	8	Mammal	Secor, S. M. (2009). Specific dynamic action: a review of the postprandial metabolic response. Journal of Comparative Physiology B, 179(1), 1-56.	0	Ott, B. D., & Secor, S. M. (2007). Adaptive regulation of digestive performance in the genus Python. Journal of Experimental Biology, 210(2), 340-356.
Python molurus	113		30		25		6		Mammal	Secor, S. M. (2009). Specific dynamic action: a review of the postprandial metabolic response. Journal of Comparative Physiology B, 179(1), 1-56.	0	Secor, S. M., & Diamond, J. M. (2000). Evolution of regulatory responses to feeding in snakes. Physiological and Biochemical Zoology, 73(2), 123-141.
Python molurus	500		30		20		8		Mammal	Secor, S. M. (2009). Specific dynamic action: a review of the postprandial metabolic response. Journal of Comparative Physiology B, 179(1), 1-56.	0	Secor, S. M., & Diamond, J. M. (2000). Evolution of regulatory responses to feeding in snakes. Physiological and Biochemical Zoology, 73(2), 123-141.
Python molurus	650		30		9.4		4.5		Mammal	Secor, S. M. (2009). Specific dynamic action: a review of the postprandial metabolic response. Journal of Comparative Physiology B, 179(1), 1-56.	0	Secor, S. M., & Diamond, J. M. (2000). Evolution of regulatory responses to feeding in snakes. Physiological and Biochemical Zoology, 73(2), 123-141.
Python molurus	690		30		25		8		Mammal	Secor, S. M. (2009). Specific dynamic action: a review of the postprandial metabolic response. Journal of Comparative Physiology B, 179(1), 1-56.	0	Secor, S. M., & Diamond, J. M. (2000). Evolution of regulatory responses to feeding in snakes. Physiological and Biochemical Zoology, 73(2), 123-141.
Python molurus	719		30		25.1		6		Mammal	Secor, S. M. (2009). Specific dynamic action: a review of the postprandial metabolic response. Journal of Comparative Physiology B, 179(1), 1-56.	0	Secor, S. M., & Diamond, J. M. (2000). Evolution of regulatory responses to feeding in snakes. Physiological and Biochemical Zoology, 73(2), 123-141.
Python molurus	736		30		25		8		Mammal	Secor, S. M. (2009). Specific dynamic action: a review of the postprandial metabolic response. Journal of Comparative Physiology B, 179(1), 1-56.	0	Secor, S. M., & Diamond, J. M. (2000). Evolution of regulatory responses to feeding in snakes. Physiological and Biochemical Zoology, 73(2), 123-141.
Python molurus	2394		30		25		8		Mammal	Secor, S. M. (2009). Specific dynamic action: a review of the postprandial metabolic response. Journal of Comparative Physiology B, 179(1), 1-56.	0	Secor, S. M., & Diamond, J. M. (2000). Evolution of regulatory responses to feeding in snakes. Physiological and Biochemical Zoology, 73(2), 123-141.
Python molurus	6403	1525.62	28.2	29.775	9.2	20.4625	5.1	6.7	Mammal	Secor, S. M. (2009). Specific dynamic action: a review of the postprandial metabolic response. Journal of Comparative Physiology B, 179(1), 1-56.	0	Secor, S. M., & Diamond, J. M. (2000). Evolution of regulatory responses to feeding in snakes. Physiological and Biochemical Zoology, 73(2), 123-141.
Python regius	147		30		25		10		Mammal	Secor, S. M. (2009). Specific dynamic action: a review of the postprandial metabolic response. Journal of Comparative Physiology B, 179(1), 1-56.	0	Ott, B. D., & Secor, S. M. (2007). Adaptive regulation of digestive performance in the genus Python. Journal of Experimental Biology, 210(2), 340-356.
Python regius	147		30		25		9		Mammal	Secor, S. M. (2009). Specific dynamic action: a review of the postprandial metabolic response. Journal of Comparative Physiology B, 179(1), 1-56.	0	Ott, B. D., & Secor, S. M. (2007). Adaptive regulation of digestive performance in the genus Python. Journal of Experimental Biology, 210(2), 340-356.
Python regius	715	336.333	30	30	25	25	8	9	Mammal	Secor, S. M. (2009). Specific dynamic action: a review of the postprandial metabolic response. Journal of Comparative Physiology B, 179(1), 1-56.	0	Ott, B. D., & Secor, S. M. (2007). Adaptive regulation of digestive performance in the genus Python. Journal of Experimental Biology, 210(2), 340-356.
Python reticulatus	730	730	30	30	25	25	7	7	Mammal	Secor, S. M. (2009). Specific dynamic action: a review of the postprandial metabolic response. Journal of Comparative Physiology B, 179(1), 1-56.	0	Ott, B. D., & Secor, S. M. (2007). Adaptive regulation of digestive performance in the genus Python. Journal of Experimental Biology, 210(2), 340-356.
Python sebae	706	706	30	30	24.9	24.9	6	6	Mammal	Secor, S. M. (2009). Specific dynamic action: a review of the postprandial metabolic response. Journal of Comparative Physiology B, 179(1), 1-56.	0	Ott, B. D., & Secor, S. M. (2007). Adaptive regulation of digestive performance in the genus Python. Journal of Experimental Biology, 210(2), 340-356.
Thamnophis elegans	25.2	25.2	30	30	11	11	3.8	3.8	Fish	Secor, S. M. (2009). Specific dynamic action: a review of the postprandial metabolic response. Journal of Comparative Physiology B, 179(1), 1-56.	1	Stuginski, D. R., Navas, C. A., de Barros, F. C., Camacho, A., Bicudo, J. E. P. W., Grego, K. F., & De Carvalho, J. E. (2018). Phylogenetic analysis of standard metabolic rate of snakes: a new proposal for the understanding of interspecific variation in f
Thamnophis sirtalis	49.5		30		25		6		Mammal	Bessler, S. M., Stubblefield, M. C., Ultsch, G. R., & Secor, S. M. (2010). Determinants and modeling of specific dynamic action for the common garter snake (Thamnophis sirtalis). Canadian journal of zoology, 88(8), 808-820.	1	Bessler, S. M., Stubblefield, M. C., Ultsch, G. R., & Secor, S. M. (2010). Determinants and modeling of specific dynamic action for the common garter snake (Thamnophis sirtalis). Canadian journal of zoology, 88(8), 808-820.
Thamnophis sirtalis	47.3		30		25		5		Fish	Bessler, S. M., Stubblefield, M. C., Ultsch, G. R., & Secor, S. M. (2010). Determinants and modeling of specific dynamic action for the common garter snake (Thamnophis sirtalis). Canadian journal of zoology, 88(8), 808-820.	1	Bessler, S. M., Stubblefield, M. C., Ultsch, G. R., & Secor, S. M. (2010). Determinants and modeling of specific dynamic action for the common garter snake (Thamnophis sirtalis). Canadian journal of zoology, 88(8), 808-820.
Thamnophis sirtalis	46.3		15		25		9		Fish	Bessler, S. M., Stubblefield, M. C., Ultsch, G. R., & Secor, S. M. (2010). Determinants and modeling of specific dynamic action for the common garter snake (Thamnophis sirtalis). Canadian journal of zoology, 88(8), 808-820.	1	Bessler, S. M., Stubblefield, M. C., Ultsch, G. R., & Secor, S. M. (2010). Determinants and modeling of specific dynamic action for the common garter snake (Thamnophis sirtalis). Canadian journal of zoology, 88(8), 808-820.
Thamnophis sirtalis	46.6		20		25		8		Fish	Bessler, S. M., Stubblefield, M. C., Ultsch, G. R., & Secor, S. M. (2010). Determinants and modeling of specific dynamic action for the common garter snake (Thamnophis sirtalis). Canadian journal of zoology, 88(8), 808-820.	1	Bessler, S. M., Stubblefield, M. C., Ultsch, G. R., & Secor, S. M. (2010). Determinants and modeling of specific dynamic action for the common garter snake (Thamnophis sirtalis). Canadian journal of zoology, 88(8), 808-820.
Thamnophis sirtalis	47.3		25		25		6		Fish	Bessler, S. M., Stubblefield, M. C., Ultsch, G. R., & Secor, S. M. (2010). Determinants and modeling of specific dynamic action for the common garter snake (Thamnophis sirtalis). Canadian journal of zoology, 88(8), 808-820.	1	Bessler, S. M., Stubblefield, M. C., Ultsch, G. R., & Secor, S. M. (2010). Determinants and modeling of specific dynamic action for the common garter snake (Thamnophis sirtalis). Canadian journal of zoology, 88(8), 808-820.
Thamnophis sirtalis	47.3		30		25		5		Fish	Bessler, S. M., Stubblefield, M. C., Ultsch, G. R., & Secor, S. M. (2010). Determinants and modeling of specific dynamic action for the common garter snake (Thamnophis sirtalis). Canadian journal of zoology, 88(8), 808-820.	1	Bessler, S. M., Stubblefield, M. C., Ultsch, G. R., & Secor, S. M. (2010). Determinants and modeling of specific dynamic action for the common garter snake (Thamnophis sirtalis). Canadian journal of zoology, 88(8), 808-820.
Thamnophis sirtalis	46.5		35		25		3		Fish	Bessler, S. M., Stubblefield, M. C., Ultsch, G. R., & Secor, S. M. (2010). Determinants and modeling of specific dynamic action for the common garter snake (Thamnophis sirtalis). Canadian journal of zoology, 88(8), 808-820.	1	Bessler, S. M., Stubblefield, M. C., Ultsch, G. R., & Secor, S. M. (2010). Determinants and modeling of specific dynamic action for the common garter snake (Thamnophis sirtalis). Canadian journal of zoology, 88(8), 808-820.
Thamnophis sirtalis	44.8		30		5		2.5		Fish	Bessler, S. M., Stubblefield, M. C., Ultsch, G. R., & Secor, S. M. (2010). Determinants and modeling of specific dynamic action for the common garter snake (Thamnophis sirtalis). Canadian journal of zoology, 88(8), 808-820.	1	Bessler, S. M., Stubblefield, M. C., Ultsch, G. R., & Secor, S. M. (2010). Determinants and modeling of specific dynamic action for the common garter snake (Thamnophis sirtalis). Canadian journal of zoology, 88(8), 808-820.
Thamnophis sirtalis	38.6		30		15		4		Fish	Bessler, S. M., Stubblefield, M. C., Ultsch, G. R., & Secor, S. M. (2010). Determinants and modeling of specific dynamic action for the common garter snake (Thamnophis sirtalis). Canadian journal of zoology, 88(8), 808-820.	1	Bessler, S. M., Stubblefield, M. C., Ultsch, G. R., & Secor, S. M. (2010). Determinants and modeling of specific dynamic action for the common garter snake (Thamnophis sirtalis). Canadian journal of zoology, 88(8), 808-820.
Thamnophis sirtalis	47.3		30		25		5		Fish	Bessler, S. M., Stubblefield, M. C., Ultsch, G. R., & Secor, S. M. (2010). Determinants and modeling of specific dynamic action for the common garter snake (Thamnophis sirtalis). Canadian journal of zoology, 88(8), 808-820.	1	Bessler, S. M., Stubblefield, M. C., Ultsch, G. R., & Secor, S. M. (2010). Determinants and modeling of specific dynamic action for the common garter snake (Thamnophis sirtalis). Canadian journal of zoology, 88(8), 808-820.
Thamnophis sirtalis	42.5		30		35		6		Fish	Bessler, S. M., Stubblefield, M. C., Ultsch, G. R., & Secor, S. M. (2010). Determinants and modeling of specific dynamic action for the common garter snake (Thamnophis sirtalis). Canadian journal of zoology, 88(8), 808-820.	1	Bessler, S. M., Stubblefield, M. C., Ultsch, G. R., & Secor, S. M. (2010). Determinants and modeling of specific dynamic action for the common garter snake (Thamnophis sirtalis). Canadian journal of zoology, 88(8), 808-820.
Thamnophis sirtalis	43.9	45.6583	30	27.9167	45	25	7	5.54167	Fish	Bessler, S. M., Stubblefield, M. C., Ultsch, G. R., & Secor, S. M. (2010). Determinants and modeling of specific dynamic action for the common garter snake (Thamnophis sirtalis). Canadian journal of zoology, 88(8), 808-820.	1	Bessler, S. M., Stubblefield, M. C., Ultsch, G. R., & Secor, S. M. (2010). Determinants and modeling of specific dynamic action for the common garter snake (Thamnophis sirtalis). Canadian journal of zoology, 88(8), 808-820.
Trimeresurus gracilis	47.9		14		10.0209		18.9		Mammal	Chu, C. W., Tsai, T. S., Tsai, I. H., Lin, Y. S., & Tu, M. C. (2009). Prey envenomation does not improve digestive performance in Taiwanese pit vipers (Trimeresurus gracilis and T. stejnegeri stejnegeri). Comparative Biochemistry and Physiology Part A: Molecular & Integrative Physiology, 152(4), 579-585.	0	Lin, C. F., & Tu, M. C. (2008). Food habits of the Taiwanese mountain pitviper, Trimeresurus gracilis. Zoological Studies, 47(6), 697-703.
Trimeresurus gracilis	47.9		14		10.0209		19.4		Mammal	Chu, C. W., Tsai, T. S., Tsai, I. H., Lin, Y. S., & Tu, M. C. (2009). Prey envenomation does not improve digestive performance in Taiwanese pit vipers (Trimeresurus gracilis and T. stejnegeri stejnegeri). Comparative Biochemistry and Physiology Part A: Molecular & Integrative Physiology, 152(4), 579-585.	0	Lin, C. F., & Tu, M. C. (2008). Food habits of the Taiwanese mountain pitviper, Trimeresurus gracilis. Zoological Studies, 47(6), 697-703.
Trimeresurus gracilis	45.5		24		9.89011		5.6		Mammal	Chu, C. W., Tsai, T. S., Tsai, I. H., Lin, Y. S., & Tu, M. C. (2009). Prey envenomation does not improve digestive performance in Taiwanese pit vipers (Trimeresurus gracilis and T. stejnegeri stejnegeri). Comparative Biochemistry and Physiology Part A: Molecular & Integrative Physiology, 152(4), 579-585.	0	Lin, C. F., & Tu, M. C. (2008). Food habits of the Taiwanese mountain pitviper, Trimeresurus gracilis. Zoological Studies, 47(6), 697-703.
Trimeresurus gracilis	46.7	47	24	19	10.0642	9.99903	5.7	12.4	Mammal	Chu, C. W., Tsai, T. S., Tsai, I. H., Lin, Y. S., & Tu, M. C. (2009). Prey envenomation does not improve digestive performance in Taiwanese pit vipers (Trimeresurus gracilis and T. stejnegeri stejnegeri). Comparative Biochemistry and Physiology Part A: Molecular & Integrative Physiology, 152(4), 579-585.	0	Lin, C. F., & Tu, M. C. (2008). Food habits of the Taiwanese mountain pitviper, Trimeresurus gracilis. Zoological Studies, 47(6), 697-703.
Trimeresurus stejnegeri	56.5		14		9.9115		21.2		Mammal	Chu, C. W., Tsai, T. S., Tsai, I. H., Lin, Y. S., & Tu, M. C. (2009). Prey envenomation does not improve digestive performance in Taiwanese pit vipers (Trimeresurus gracilis and T. stejnegeri stejnegeri). Comparative Biochemistry and Physiology Part A: Molecular & Integrative Physiology, 152(4), 579-585.	0	Tsai, T. S., Lee, H. J., & Tu, M. C. (2008). Specific dynamic action, apparent assimilation efficiency, and digestive rate in an arboreal pitviper, Trimeresurus stejnegeri stejnegeri. Canadian Journal of Zoology, 86(10), 1139-1151.
Trimeresurus stejnegeri	56.5		14		10.0885		23.3		Mammal	Chu, C. W., Tsai, T. S., Tsai, I. H., Lin, Y. S., & Tu, M. C. (2009). Prey envenomation does not improve digestive performance in Taiwanese pit vipers (Trimeresurus gracilis and T. stejnegeri stejnegeri). Comparative Biochemistry and Physiology Part A: Molecular & Integrative Physiology, 152(4), 579-585.	0	Tsai, T. S., Lee, H. J., & Tu, M. C. (2008). Specific dynamic action, apparent assimilation efficiency, and digestive rate in an arboreal pitviper, Trimeresurus stejnegeri stejnegeri. Canadian Journal of Zoology, 86(10), 1139-1151.
Trimeresurus stejnegeri	55		24		10		6.02		Mammal	Chu, C. W., Tsai, T. S., Tsai, I. H., Lin, Y. S., & Tu, M. C. (2009). Prey envenomation does not improve digestive performance in Taiwanese pit vipers (Trimeresurus gracilis and T. stejnegeri stejnegeri). Comparative Biochemistry and Physiology Part A: Molecular & Integrative Physiology, 152(4), 579-585.	0	Tsai, T. S., Lee, H. J., & Tu, M. C. (2008). Specific dynamic action, apparent assimilation efficiency, and digestive rate in an arboreal pitviper, Trimeresurus stejnegeri stejnegeri. Canadian Journal of Zoology, 86(10), 1139-1151.
Trimeresurus stejnegeri	61.4		24		9.93485		6.9		Mammal	Chu, C. W., Tsai, T. S., Tsai, I. H., Lin, Y. S., & Tu, M. C. (2009). Prey envenomation does not improve digestive performance in Taiwanese pit vipers (Trimeresurus gracilis and T. stejnegeri stejnegeri). Comparative Biochemistry and Physiology Part A: Molecular & Integrative Physiology, 152(4), 579-585.	0	Tsai, T. S., Lee, H. J., & Tu, M. C. (2008). Specific dynamic action, apparent assimilation efficiency, and digestive rate in an arboreal pitviper, Trimeresurus stejnegeri stejnegeri. Canadian Journal of Zoology, 86(10), 1139-1151.
Trimeresurus stejnegeri	53.5		15		10.2		24		Mammal	Tsai, T. S., Lee, H. J., & Tu, M. C. (2008). Specific dynamic action, apparent assimilation efficiency, and digestive rate in an arboreal pitviper, Trimeresurus stejnegeri stejnegeri. Canadian Journal of Zoology, 86(10), 1139-1151.	0	Tsai, T. S., Lee, H. J., & Tu, M. C. (2008). Specific dynamic action, apparent assimilation efficiency, and digestive rate in an arboreal pitviper, Trimeresurus stejnegeri stejnegeri. Canadian Journal of Zoology, 86(10), 1139-1151.
Trimeresurus stejnegeri	51.1		15		22.2		31.9		Mammal	Tsai, T. S., Lee, H. J., & Tu, M. C. (2008). Specific dynamic action, apparent assimilation efficiency, and digestive rate in an arboreal pitviper, Trimeresurus stejnegeri stejnegeri. Canadian Journal of Zoology, 86(10), 1139-1151.	0	Tsai, T. S., Lee, H. J., & Tu, M. C. (2008). Specific dynamic action, apparent assimilation efficiency, and digestive rate in an arboreal pitviper, Trimeresurus stejnegeri stejnegeri. Canadian Journal of Zoology, 86(10), 1139-1151.
Trimeresurus stejnegeri	54.8		20		10.2		11.8		Mammal	Tsai, T. S., Lee, H. J., & Tu, M. C. (2008). Specific dynamic action, apparent assimilation efficiency, and digestive rate in an arboreal pitviper, Trimeresurus stejnegeri stejnegeri. Canadian Journal of Zoology, 86(10), 1139-1151.	0	Tsai, T. S., Lee, H. J., & Tu, M. C. (2008). Specific dynamic action, apparent assimilation efficiency, and digestive rate in an arboreal pitviper, Trimeresurus stejnegeri stejnegeri. Canadian Journal of Zoology, 86(10), 1139-1151.
Trimeresurus stejnegeri	53.4		20		19.5		15.7		Mammal	Tsai, T. S., Lee, H. J., & Tu, M. C. (2008). Specific dynamic action, apparent assimilation efficiency, and digestive rate in an arboreal pitviper, Trimeresurus stejnegeri stejnegeri. Canadian Journal of Zoology, 86(10), 1139-1151.	0	Tsai, T. S., Lee, H. J., & Tu, M. C. (2008). Specific dynamic action, apparent assimilation efficiency, and digestive rate in an arboreal pitviper, Trimeresurus stejnegeri stejnegeri. Canadian Journal of Zoology, 86(10), 1139-1151.
Trimeresurus stejnegeri	53.2	55.0444	25	19	11	12.5594	7.7	16.5022	Mammal	Tsai, T. S., Lee, H. J., & Tu, M. C. (2008). Specific dynamic action, apparent assimilation efficiency, and digestive rate in an arboreal pitviper, Trimeresurus stejnegeri stejnegeri. Canadian Journal of Zoology, 86(10), 1139-1151.	0	Tsai, T. S., Lee, H. J., & Tu, M. C. (2008). Specific dynamic action, apparent assimilation efficiency, and digestive rate in an arboreal pitviper, Trimeresurus stejnegeri stejnegeri. Canadian Journal of Zoology, 86(10), 1139-1151.
